# Supplementary material for: Presence and role of viruses in anaerobic digestion of food waste under environmental variability
Source: Microbiome. 2023 Aug 4;11:170. doi: 10.1186/s40168-023-01585-z (PMC10401857; doi:10.1186/s40168-023-01585-z)
Supplement: Supplementary file 3 — Additional file 2. [file 40168_2023_1585_MOESM2_ESM.xlsx]

## Sheet: Content
	Content
	Table S1	Details of feed information for semi-continuous lab-scale reactors
	Table S2	Details information of vOTUs identified in five full-scale reactors
	Table S3	Relative abundance and taxonomy affiliation of vOTUs identified in five full-scale reactors
	Table S4	Viral clusters between viral sequences of full-scale reactors and NCBI Refseq viral genomes
	Table S5	Physicochemical parameters during cultivation in three lab-scale reactors
	Table S6	Details information of vOTUs identified in lab-scale reactors
	Table S7	Relative abundance and taxonomy affiliation of vOTUs identified in lab-scale reactors
	Table S8	Relative abundance and taxonomy affiliation of MAGs in lab-scale reactors
	Table S9	Pearson correlation between viral taxa and physicochemical parameters
	Table S10	Diversity index of viral and prokaryotic communities
	Table S11	Mantel test of biotic and physicochemical parameters
	Table S12	The influence factors on prokaryotic community composition calculated by MRM
	Table S13	Metabolic information of identified SAOB performing WL pathway
	Table S14	Pearson correlation between viruses and their hosts
	Table S15	Characteristics of viruses infected functional microorganisms related to methanogenesis
	Table S16	Metabolism information of identified vOTUs in lab-scale
	Table S17	Details about selected vOTUs performing methanogenic pathway

## Sheet: Table S1
Table S1 Details of feed information for semi-continuous lab-scale reactors.
Date	Incubation time	Feedstock/mL	Organic loading rate (g-VS/L·d)	C-group	N-group	L-group
2021-10-09	0	17	0.5	Feedstock	Feedstock	Feedstock
2021-10-13	4	17	0.5	Feedstock	Feedstock	Feedstock
2021-10-17	8	17	0.5	Feedstock	Feedstock	Feedstock
2021-10-21	12	17	0.5	Feedstock	Feedstock	Feedstock
2021-10-25	16	17	0.5	Feedstock	Feedstock	Feedstock
2021-10-28	19	17	0.5	Feedstock	Feedstock	Feedstock
2021-10-31	22	17	0.5	Feedstock	Feedstock	Feedstock
2021-11-03	25	17	0.5	Feedstock	Feedstock	Feedstock
2021-11-07	29	25.5	0.666667	Feedstock	Feedstock	Feedstock
2021-11-10	32	25.5	0.666667	Feedstock	Feedstock	Feedstock
2021-11-13	35	25.5	0.666667	Feedstock	Feedstock	Feedstock
2021-11-16	38	32	0.833333	Feedstock	Feedstock	Feedstock
2021-11-19	41	32	0.833333	Feedstock	Feedstock	Feedstock
2021-11-22	44	32	0.833333	Feedstock	Feedstock	Feedstock
2021-11-25	47	32	0.833333	Feedstock	Feedstock+1.7g NH4Cl	Feedstock+50.22mg (0.1mM) sodium palmitate
2021-11-28	50	32	0.833333	Feedstock	Feedstock+1.7g NH4Cl	Feedstock+50.22mg (0.1mM) sodium palmitate
2021-12-01	53	32	0.833333	Feedstock	Feedstock+1.7g NH4Cl	Feedstock+50.22mg (0.1mM) sodium palmitate
2021-12-05	57	32	0.833333	Feedstock	Feedstock+1.7g NH4Cl	Feedstock+50.22mg (0.1mM) sodium palmitate
2021-12-08	60	32	0.833333	Feedstock	Feedstock+1.7g NH4Cl	Feedstock+50.22mg (0.1mM) sodium palmitate
2021-12-11	63	32	0.833333	Feedstock	Feedstock+1.7g NH4Cl	Feedstock+50.22mg (0.1mM) sodium palmitate
2021-12-14	66	32	0.833333	Feedstock	Feedstock+1.7g NH4Cl	Feedstock+50.22mg (0.1mM) sodium palmitate
2021-12-17	69	32	0.833333	Feedstock	Feedstock+1.7g NH4Cl	Feedstock+50.22mg (0.1mM) sodium palmitate
2021-12-20	72	32	0.833333	Feedstock	Feedstock+1.7g NH4Cl	Feedstock+50.22mg (0.1mM) sodium palmitate
2021-12-23	75	32	0.833333	Feedstock	Feedstock+1.7g NH4Cl	Feedstock+50.22mg (0.1mM) sodium palmitate
2021-12-26	78	32	0.833333	Feedstock	Feedstock+1.7g NH4Cl	Feedstock+50.22mg (0.1mM) sodium palmitate
2021-12-30	82	32	0.833333	Feedstock	Feedstock+1.7g NH4Cl	Feedstock+50.22mg (0.1mM) sodium palmitate
2022-01-02	85	32	0.833333	Feedstock	Feedstock+1.7g NH4Cl	Feedstock+50.22mg (0.1mM) sodium palmitate
2022-01-04	87	32	0.833333	Feedstock	Feedstock+1.7g NH4Cl	Feedstock+50.22mg (0.1mM) sodium palmitate
2022-01-06	89	32	0.833333	Feedstock	Feedstock	Feedstock+100.4mg (0.2mM) sodium palmitate
2022-01-09	92	32	0.833333	Feedstock	Feedstock	Feedstock+100.4mg (0.2mM) sodium palmitate
2022-01-11	94	40	1.04167	Feedstock	Feedstock	Feedstock
2022-01-13	96	40	1.04167	Feedstock	Feedstock	Feedstock+100.4mg (0.2mM) sodium palmitate
2022-01-15	98	40	1.04167	Feedstock	Feedstock+1.7g NH4Cl	Feedstock+100.4mg (0.2mM) sodium palmitate
2022-01-17	100	40	1.04167	Feedstock	Feedstock	Feedstock
2022-01-19	102	40	1.04167	Feedstock	Feedstock+1.7g NH4Cl	Feedstock+200mg (0.4mM) sodium palmitate
2022-01-21	104	40	1.04167	Feedstock	Feedstock	Feedstock
2022-01-23	106	40	1.04167	Feedstock	Feedstock+1.7g NH4Cl	Feedstock+200mg (0.4mM) sodium palmitate
2022-01-25	108	40	1.04167	Feedstock	Feedstock	Feedstock
2022-01-27	110	50	1.3	Feedstock	Feedstock	Feedstock
2022-01-29	112	50	1.3	Feedstock	Feedstock	Feedstock+200mg (0.4mM) sodium palmitate
2022-01-31	114	50	1.3	Feedstock	Feedstock	Feedstock
2022-02-02	116	50	1.3	Feedstock	Feedstock	Feedstock
2022-02-04	118	50	1.3	Feedstock	Feedstock	Feedstock+200mg (0.4mM) sodium palmitate
2022-02-06	120	50	1.3	Feedstock	Feedstock	Feedstock+200mg (0.4mM) sodium palmitate
2022-02-08	122	50	1.3	Feedstock	Feedstock+1.7g NH4Cl	Feedstock+200mg (0.4mM) sodium palmitate
2022-02-10	124	50	1.3	Feedstock	Feedstock+1.7g NH4Cl	Feedstock+200mg (0.4mM) sodium palmitate
2022-02-12	126	50	1.3	Feedstock	Feedstock+1.7g NH4Cl	Feedstock+200mg (0.4mM) sodium palmitate

## Sheet: Table S2
Table S2 Details information of vOTUs identified in five full-scale reactors.
vOTUs name	Deepvirfinder score	Deepvirfinder pvalue	Virsorter2 score	Method 1	Method 2	Method 3	Checkv_quality
LG1-NODE_2_length_317651_cov_17.962688	0.927645	0.0158056		No	Yes	No	High-quality
LG1-NODE_298_length_65842_cov_6.217885	0.983055	0.00887529		No	Yes	No	Not-determined
LG1-NODE_378_length_56707_cov_10.668114	0.815089	0.0241332	0.973	Yes	No	Yes	Medium-quality
LG1-NODE_478_length_49729_cov_27.024641	0.515884	0.0555933	0.987	Yes	No	No	Medium-quality
LG1-NODE_531_length_45557_cov_17.364028	0.186878	0.151484	0.98	Yes	No	No	Low-quality
LG1-NODE_589_length_42411_cov_29.904830	0.544843	0.0497583	0.993	Yes	No	No	High-quality
LG1-NODE_595_length_42133_cov_10.702719	0.693553	0.0336317	1	Yes	No	No	Low-quality
LG1-NODE_596_length_42017_cov_11.331896	0.851198	0.0214518	0.987	Yes	No	Yes	High-quality
LG1-NODE_610_length_41431_cov_40.876692	0.459256	0.0812561	0.993	Yes	No	No	Complete
LG1-NODE_638_length_40471_cov_20.072719	0.313687	0.116021	0.973	Yes	No	No	Medium-quality
LG1-NODE_714_length_37151_cov_11.477733	0.732284	0.0304026	0.98	Yes	No	Yes	High-quality
LG1-NODE_725_length_36585_cov_16.981741	0.181809	0.153222	0.987	Yes	No	No	High-quality
LG1-NODE_741_length_36004_cov_11.079724	0.24971	0.132374	1	Yes	No	No	Low-quality
LG1-NODE_786_length_34535_cov_19.089414	0.250287	0.132185	1	Yes	No	No	Medium-quality
LG1-NODE_863_length_32359_cov_22.467589	0.999341	0.00305914	0.993	Yes	Yes	Yes	Medium-quality
LG1-NODE_879_length_32087_cov_10.761894	0.99999	0.000660926	0.753	No	Yes	Yes	Not-determined
LG1-NODE_911_length_31473_cov_41.942231	0.900862	0.0176373		No	Yes	No	Low-quality
LG1-NODE_1022_length_28648_cov_18.064981	0.483113	0.0726641	0.987	Yes	No	No	Medium-quality
LG1-NODE_1063_length_27781_cov_9.190074	0.768369	0.0279288	0.987	Yes	No	Yes	Medium-quality
LG1-NODE_1065_length_27744_cov_9.629347	0.162329	0.160076	0.987	Yes	No	No	Low-quality
LG1-NODE_1072_length_27674_cov_8.364459	0.56799	0.0459438	1	Yes	No	No	Medium-quality
LG1-NODE_1088_length_27277_cov_30.038829	0.669301	0.0356711	0.993	Yes	No	No	Low-quality
LG1-NODE_1151_length_26349_cov_59.691412	0.219051	0.140588	1	Yes	No	No	Medium-quality
LG1-NODE_1175_length_25851_cov_15.146302	0.597061	0.0427336	1	Yes	No	No	Medium-quality
LG1-NODE_1275_length_24404_cov_6.585938	0.942186	0.0145404	1	Yes	Yes	Yes	Low-quality
LG1-NODE_1298_length_23985_cov_20.897618	0.659614	0.0363509	0.993	Yes	No	No	Low-quality
LG1-NODE_1307_length_23815_cov_6.230177	0.92567	0.0158811		No	Yes	No	Not-determined
LG1-NODE_1322_length_23679_cov_11.057950	0.999945	0.00118967	0.993	Yes	Yes	Yes	Low-quality
LG1-NODE_1373_length_23135_cov_12.604289	0.99999	0.000660926	0.987	Yes	Yes	Yes	Low-quality
LG1-NODE_1399_length_22719_cov_9.876897	0.757794	0.0288164	0.927	No	No	Yes	Low-quality
LG1-NODE_1426_length_22345_cov_55.497308	0.696783	0.0333484	1	Yes	No	No	Medium-quality
LG1-NODE_1538_length_21011_cov_88.699895	0.999903	0.00156734	0.993	Yes	Yes	Yes	Medium-quality
LG1-NODE_1548_length_20809_cov_40.291076	0.945194	0.0141627	0.66	No	Yes	Yes	Low-quality
LG1-NODE_1569_length_20579_cov_13.989037	0.941508	0.0146159	0.987	Yes	Yes	Yes	Low-quality
LG1-NODE_1573_length_20568_cov_54.761225	0.710568	0.0322532	1	Yes	No	Yes	Medium-quality
LG1-NODE_1592_length_20342_cov_10.055799	0.95506	0.0130108	0.993	Yes	Yes	Yes	Low-quality
LG1-NODE_1594_length_20282_cov_19.016265	0.912122	0.0168631		No	Yes	No	Not-determined
LG1-NODE_1740_length_18876_cov_35.045003	0.92068	0.0162965	0.98	Yes	Yes	Yes	Low-quality
LG1-NODE_1751_length_18692_cov_64.250362	0.507334	0.0581426	0.993	Yes	No	No	Low-quality
LG1-NODE_1753_length_18679_cov_29.867322	0.419858	0.0918687	1	Yes	No	No	Low-quality
LG1-NODE_1877_length_17563_cov_35.463845	0.674566	0.0351424	1	Yes	No	No	Medium-quality
LG1-NODE_1917_length_17188_cov_7.298547	0.941745	0.0145781		No	Yes	No	Low-quality
LG1-NODE_2027_length_16465_cov_8.125594	0.864706	0.0205454	0.96	Yes	No	Yes	Low-quality
LG1-NODE_2096_length_16131_cov_84.034586	0.341693	0.109563	1	Yes	No	No	Low-quality
LG1-NODE_2124_length_15939_cov_68.925523	0.910736	0.0169952	0.813	No	Yes	Yes	Low-quality
LG1-NODE_2129_length_15902_cov_192.213290	0.65218	0.0368608	1	Yes	No	No	Low-quality
LG1-NODE_2216_length_15447_cov_9.647479	0.814855	0.0241332	0.567	No	No	Yes	Low-quality
LG1-NODE_2254_length_15205_cov_247.404884	0.660461	0.0362376	1	Yes	No	No	Medium-quality
LG1-NODE_2397_length_14490_cov_5.858469	0.944611	0.0142194	0.993	Yes	Yes	Yes	Low-quality
LG1-NODE_2488_length_13954_cov_16.592776	0.522592	0.0537805	0.993	Yes	No	No	Low-quality
LG1-NODE_2516_length_13834_cov_13.607882	0.999988	0.000717577	1	Yes	Yes	Yes	Low-quality
LG1-NODE_2546_length_13719_cov_13.703381	0.928538	0.0157112		No	Yes	No	Not-determined
LG1-NODE_2579_length_13511_cov_16.480975	0.543264	0.0499849	0.987	Yes	No	No	Low-quality
LG1-NODE_2622_length_13318_cov_7.629571	0.0501984	0.234119	1	Yes	No	No	Low-quality
LG1-NODE_2724_length_12873_cov_5.627165	0.792206	0.0259838	0.5	No	No	Yes	Not-determined
LG1-NODE_2737_length_12817_cov_37.729823	0.605636	0.0416383	1	Yes	No	No	Low-quality
LG1-NODE_2744_length_12793_cov_132.923536	0.969995	0.0108581	0.84	No	Yes	Yes	Low-quality
LG1-NODE_2747_length_12789_cov_9.398932	0.933221	0.0152579	1	Yes	Yes	Yes	Low-quality
LG1-NODE_2806_length_12570_cov_9.986496	0.999041	0.00353123	0.853	No	Yes	Yes	Low-quality
LG1-NODE_2900_length_12267_cov_74.131919	0.853483	0.0213196	0.853	No	No	Yes	Low-quality
LG1-NODE_2961_length_12076_cov_12.976291	0.999899	0.00164287	1	Yes	Yes	Yes	Low-quality
LG1-NODE_2981_length_12021_cov_22.681347	0.782795	0.0266636	1	Yes	No	Yes	Low-quality
LG1-NODE_2994_length_11965_cov_5.904618	0.97036	0.0107259		No	Yes	No	Not-determined
LG1-NODE_3036_length_11813_cov_6.246215	0.907552	0.0171841		No	Yes	No	Not-determined
LG1-NODE_3063_length_11737_cov_32.674028	0.0660586	0.216236	0.967	Yes	No	No	Low-quality
LG1-NODE_3103_length_11581_cov_4.278674	0.996964	0.00530629	0.513	No	Yes	Yes	Medium-quality
LG1-NODE_3117_length_11514_cov_6.160311	0.891555	0.0183549	0.967	Yes	No	Yes	Low-quality
LG1-NODE_3130_length_11468_cov_19.568387	0.999267	0.00315356	1	Yes	Yes	Yes	Low-quality
LG1-NODE_3203_length_11271_cov_11.472539	0.688665	0.0340471	1	Yes	No	No	Low-quality
LG1-NODE_3258_length_11073_cov_4.983028	0.767541	0.0280044	0.6	No	No	Yes	Not-determined
LG1-NODE_3265_length_11052_cov_11.157043	0.624587	0.0397122	0.987	Yes	No	No	Low-quality
LG1-NODE_3274_length_11024_cov_5.761236	0.926604	0.0158433		No	Yes	No	Low-quality
LG1-NODE_3278_length_11013_cov_14.824603	0.985406	0.00847874	0.807	No	Yes	Yes	Low-quality
LG1-NODE_3281_length_11002_cov_9.821869	0.713353	0.0319511	1	Yes	No	Yes	Low-quality
LG1-NODE_3283_length_10996_cov_7.398044	0.855471	0.0211496	1	Yes	No	Yes	Low-quality
LG1-NODE_3304_length_10925_cov_6.722907	0.89879	0.0177317	0.993	Yes	No	Yes	Low-quality
LG1-NODE_3308_length_10914_cov_64.833778	0.999958	0.00107637	0.927	No	Yes	Yes	Low-quality
LG1-NODE_3350_length_10805_cov_33.001953	0.998923	0.00373895	1	Yes	Yes	Yes	Medium-quality
LG1-NODE_3362_length_10776_cov_10.274042	0.756824	0.0288353	0.54	No	No	Yes	Low-quality
LG1-NODE_3392_length_10688_cov_103.706856	0.836221	0.0225281	0.973	Yes	No	Yes	Low-quality
LG1-NODE_3401_length_10665_cov_13.004618	0.998555	0.00419216	0.993	Yes	Yes	Yes	Low-quality
LG1-NODE_3451_length_10550_cov_22.412006	0.99844	0.00426769	0.987	Yes	Yes	Yes	Low-quality
LG1-NODE_3517_length_10379_cov_12.819934	0.918132	0.0164287		No	Yes	No	Low-quality
LG1-NODE_3554_length_10314_cov_15.649479	0.910613	0.0170141		No	Yes	No	Not-determined
LG1-NODE_3582_length_10225_cov_7.219272	0.748827	0.0292885	0.873	No	No	Yes	Not-determined
LG1-NODE_3611_length_10165_cov_17.718101	0.0433278	0.244184	1	Yes	No	No	Low-quality
LG1-NODE_3624_length_10134_cov_6.385753	0.824646	0.0233968	0.973	Yes	No	Yes	Low-quality
LG1-NODE_3632_length_10111_cov_22.303103	0.32514	0.113547	0.987	Yes	No	No	Low-quality
LG1-NODE_3698_length_9960_cov_18.287027	0.852773	0.0213574	0.547	No	No	Yes	Low-quality
LG1-NODE_3750_length_9841_cov_10.248110	0.553326	0.0479643	0.993	Yes	No	No	Low-quality
LG1-NODE_3764_length_9807_cov_93.566961	0.650542	0.0370119	0.993	Yes	No	No	Low-quality
LG1-NODE_3820_length_9632_cov_53.357314	0.805418	0.0248508	0.713	No	No	Yes	Low-quality
LG1-NODE_3924_length_9403_cov_4.098952	0.999998	0.000434323	1	Yes	Yes	Yes	Low-quality
LG1-NODE_3980_length_9285_cov_8.409967	0.999978	0.000849762		No	Yes	No	Not-determined
LG1-NODE_4022_length_9193_cov_10.266251	0.996507	0.0055329	0.953	Yes	Yes	Yes	Low-quality
LG1-NODE_4090_length_9062_cov_7.138115	0.714408	0.0318944	0.907	No	No	Yes	Low-quality
LG1-NODE_4119_length_9023_cov_16.622435	0.999996	0.000547624	0.993	Yes	Yes	Yes	Low-quality
LG1-NODE_4205_length_8897_cov_86.119995	0.999842	0.00192613	0.907	No	Yes	Yes	Low-quality
LG1-NODE_4234_length_8861_cov_7.027481	0.705473	0.0325931	0.947	No	No	Yes	Low-quality
LG1-NODE_4245_length_8837_cov_121.537235	0.241045	0.134734	0.953	Yes	No	No	Low-quality
LG1-NODE_4246_length_8835_cov_11.234055	0.450122	0.0834278	0.993	Yes	No	No	Low-quality
LG1-NODE_4300_length_8744_cov_140.486707	0.999379	0.00302138	0.753	No	Yes	Yes	Not-determined
LG1-NODE_4302_length_8742_cov_9.309543	0.975744	0.00983836	0.913	No	Yes	Yes	Low-quality
LG1-NODE_4325_length_8690_cov_7.169658	0.914935	0.0165987	0.993	Yes	Yes	Yes	Low-quality
LG1-NODE_4370_length_8609_cov_19.202361	0.999818	0.00200166	0.987	Yes	Yes	Yes	Low-quality
LG1-NODE_4381_length_8589_cov_34.452543	0.646858	0.0373895	1	Yes	No	No	Low-quality
LG1-NODE_4442_length_8490_cov_4.291168	0.497768	0.0649974	1	Yes	No	No	Low-quality
LG1-NODE_4501_length_8369_cov_6.769425	0.92592	0.0158811	0.993	Yes	Yes	Yes	Low-quality
LG1-NODE_4529_length_8322_cov_5.585823	0.993621	0.00659038	1	Yes	Yes	Yes	Low-quality
LG1-NODE_4592_length_8218_cov_38.343256	0.999985	0.000811995	0.967	Yes	Yes	Yes	Low-quality
LG1-NODE_4622_length_8160_cov_7.663418	0.727872	0.030818	0.987	Yes	No	Yes	Low-quality
LG1-NODE_4759_length_7951_cov_10.591565	0.997497	0.00500415	0.947	No	Yes	Yes	Low-quality
LG1-NODE_4915_length_7714_cov_5.089960	0.928595	0.0156923		No	Yes	No	Low-quality
LG1-NODE_4957_length_7644_cov_28.057847	0.69183	0.0338205	1	Yes	No	No	Low-quality
LG1-NODE_5007_length_7579_cov_13.510367	0.931641	0.0154657		No	Yes	No	Low-quality
LG1-NODE_5017_length_7557_cov_5.509464	0.918995	0.0164287		No	Yes	No	Not-determined
LG1-NODE_5039_length_7514_cov_6.362381	0.85297	0.0213574	0.62	No	No	Yes	Low-quality
LG1-NODE_5046_length_7507_cov_10.313875	0.999879	0.00177506	0.993	Yes	Yes	Yes	Low-quality
LG1-NODE_5074_length_7465_cov_63.942780	0.99363	0.00659038	1	Yes	Yes	Yes	Low-quality
LG1-NODE_5123_length_7407_cov_22.441921	0.195565	0.148123	0.967	Yes	No	No	Low-quality
LG1-NODE_5127_length_7405_cov_10.154558	0.452034	0.0829557	0.987	Yes	No	No	Low-quality
LG1-NODE_5197_length_7316_cov_45.162374	0.694013	0.033575	1	Yes	No	No	Low-quality
LG1-NODE_5233_length_7261_cov_40.749653	0.999613	0.00262482	0.993	Yes	Yes	Yes	Low-quality
LG1-NODE_5263_length_7216_cov_6.431504	0.875121	0.0198089	1	Yes	No	Yes	Low-quality
LG1-NODE_5264_length_7215_cov_8.975000	0.994055	0.00643931		No	Yes	No	Not-determined
LG1-NODE_5272_length_7209_cov_6.031032	0.630893	0.0390891	0.98	Yes	No	No	Low-quality
LG1-NODE_5328_length_7130_cov_5.076466	0.844898	0.021905	0.887	No	No	Yes	Low-quality
LG1-NODE_5335_length_7124_cov_39.787664	0.562879	0.0465103	0.987	Yes	No	No	Low-quality
LG1-NODE_5388_length_7061_cov_6.028261	0.541756	0.050136	0.973	Yes	No	No	Low-quality
LG1-NODE_5436_length_7006_cov_72.512300	0.997864	0.00470202	1	Yes	Yes	Yes	Low-quality
LG1-NODE_5437_length_7006_cov_36.841318	0.975773	0.00983836	1	Yes	Yes	Yes	Low-quality
LG1-NODE_5452_length_6990_cov_4.885652	0.882468	0.0190724	0.993	Yes	No	Yes	Low-quality
LG1-NODE_5496_length_6944_cov_12.663522	0.999996	0.000547624	0.953	Yes	Yes	Yes	Low-quality
LG1-NODE_5526_length_6908_cov_13.368452	0.996797	0.00538183	1	Yes	Yes	Yes	Low-quality
LG1-NODE_5540_length_6898_cov_44.724390	0.991962	0.00694917	0.573	No	Yes	Yes	Medium-quality
LG1-NODE_5561_length_6870_cov_13.130594	0.998936	0.00372007	1	Yes	Yes	Yes	Low-quality
LG1-NODE_5590_length_6841_cov_5.311818	0.914181	0.0166931	0.953	Yes	Yes	Yes	Low-quality
LG1-NODE_5599_length_6833_cov_14.742992	0.999408	0.00300249	0.98	Yes	Yes	Yes	Low-quality
LG1-NODE_5608_length_6827_cov_5.664206	0.980838	0.00917743	0.967	Yes	Yes	Yes	Low-quality
LG1-NODE_5626_length_6790_cov_40.070824	0.782535	0.0266636	1	Yes	No	Yes	Low-quality
LG1-NODE_5646_length_6775_cov_3.972619	0.703089	0.0327253	0.973	Yes	No	Yes	Low-quality
LG1-NODE_5651_length_6770_cov_9.977066	1	0	0.967	Yes	Yes	Yes	Low-quality
LG1-NODE_5661_length_6759_cov_11.794899	0.988226	0.00785558	0.827	No	Yes	Yes	Low-quality
LG1-NODE_5686_length_6737_cov_12.780605	0.99668	0.00545736	1	Yes	Yes	Yes	Low-quality
LG1-NODE_5723_length_6697_cov_17.896116	0.646444	0.0374462	0.96	Yes	No	No	Low-quality
LG1-NODE_5725_length_6695_cov_17.597590	0.71793	0.0315356	0.993	Yes	No	Yes	Low-quality
LG1-NODE_5791_length_6631_cov_6.371959	0.990543	0.00727019	0.507	No	Yes	Yes	Low-quality
LG1-NODE_5857_length_6554_cov_8.396984	0.992485	0.00683586	0.953	Yes	Yes	Yes	Low-quality
LG1-NODE_5889_length_6515_cov_6.406347	0.999703	0.00228492		No	Yes	No	Low-quality
LG1-NODE_5891_length_6514_cov_17.783093	0.956949	0.0127842	0.507	No	Yes	Yes	Low-quality
LG1-NODE_5921_length_6486_cov_13.197325	0.9418	0.0145781		No	Yes	No	Not-determined
LG1-NODE_5922_length_6486_cov_8.351578	0.568596	0.0458116	1	Yes	No	No	Low-quality
LG1-NODE_5941_length_6471_cov_12.312812	0.999937	0.00132185	0.907	No	Yes	Yes	Low-quality
LG1-NODE_6005_length_6414_cov_5.908633	0.989028	0.00759121	0.993	Yes	Yes	Yes	Low-quality
LG1-NODE_6018_length_6399_cov_10.507409	0.981151	0.00915855	0.98	Yes	Yes	Yes	Low-quality
LG1-NODE_6020_length_6397_cov_8.106591	0.967628	0.0112546		No	Yes	No	Not-determined
LG1-NODE_6056_length_6360_cov_4.812054	0.794694	0.0257383	0.667	No	No	Yes	Low-quality
LG1-NODE_6059_length_6357_cov_9.734529	0.910398	0.0170141	0.873	No	Yes	Yes	Low-quality
LG1-NODE_6074_length_6341_cov_7.024817	0.920438	0.0163343	1	Yes	Yes	Yes	Low-quality
LG1-NODE_6097_length_6323_cov_17.719687	0.873425	0.0198655	0.513	No	No	Yes	Low-quality
LG1-NODE_6106_length_6315_cov_4.723642	0.999994	0.000585392	0.94	No	Yes	Yes	Low-quality
LG1-NODE_6107_length_6314_cov_8.935932	0.731366	0.0304215	0.967	Yes	No	Yes	Low-quality
LG1-NODE_6124_length_6303_cov_5.054417	0.848856	0.0215651	0.987	Yes	No	Yes	Low-quality
LG1-NODE_6150_length_6282_cov_5.402762	0.999993	0.000604275		No	Yes	No	Not-determined
LG1-NODE_6164_length_6269_cov_12.056485	0.852009	0.0213762	0.84	No	No	Yes	Low-quality
LG1-NODE_6168_length_6267_cov_20.991790	0.996973	0.00530629		No	Yes	No	Low-quality
LG1-NODE_6209_length_6235_cov_19.825728	0.894806	0.0180716	1	Yes	No	Yes	Low-quality
LG1-NODE_6215_length_6228_cov_113.452292	0.998095	0.00451318	0.993	Yes	Yes	Yes	Low-quality
LG1-NODE_6260_length_6196_cov_3.707377	0.936011	0.0150691	0.967	Yes	Yes	Yes	Low-quality
LG1-NODE_6262_length_6195_cov_7.423453	0.90527	0.0172974	0.987	Yes	Yes	Yes	Low-quality
LG1-NODE_6301_length_6160_cov_8.678952	0.2071	0.144705	0.993	Yes	No	No	Low-quality
LG1-NODE_6364_length_6101_cov_42.340060	0.139551	0.169613	0.973	Yes	No	No	Low-quality
LG1-NODE_6370_length_6091_cov_15.030152	0.902219	0.0175429	0.853	No	Yes	Yes	Low-quality
LG1-NODE_6394_length_6075_cov_5.250498	0.944703	0.0142194	0.987	Yes	Yes	Yes	Low-quality
LG1-NODE_6435_length_6048_cov_12.604372	0.998408	0.00426769	0.667	No	Yes	Yes	Low-quality
LG1-NODE_6476_length_6017_cov_11.597451	0.435219	0.0874877	0.96	Yes	No	No	Low-quality
LG1-NODE_6486_length_6007_cov_5.853999	0.734088	0.0302704	0.547	No	No	Yes	Not-determined
LG1-NODE_6518_length_5981_cov_23.497300	0.995147	0.00602387	0.993	Yes	Yes	Yes	Not-determined
LG1-NODE_6519_length_5980_cov_7.072405	0.404443	0.0951922	0.973	Yes	No	No	Low-quality
LG1-NODE_6578_length_5941_cov_4.879205	0.853647	0.0213007	0.987	Yes	No	Yes	Low-quality
LG1-NODE_6606_length_5923_cov_7.955010	0.904966	0.0173351		No	Yes	No	Not-determined
LG1-NODE_6630_length_5903_cov_6.804378	0.965622	0.011519		No	Yes	No	Not-determined
LG1-NODE_6712_length_5830_cov_17.002078	0.967253	0.0113679	0.987	Yes	Yes	Yes	Low-quality
LG1-NODE_6718_length_5826_cov_7.754982	0.0453669	0.240974	0.993	Yes	No	No	Low-quality
LG1-NODE_6737_length_5809_cov_12.453424	0.892455	0.0182793	0.927	No	No	Yes	Low-quality
LG1-NODE_6771_length_5786_cov_7.822370	0.931115	0.0155034	0.873	No	Yes	Yes	Low-quality
LG1-NODE_6773_length_5786_cov_3.873844	0.960296	0.0123688		No	Yes	No	Not-determined
LG1-NODE_6778_length_5780_cov_5.238079	0.384995	0.0999698	1	Yes	No	No	Low-quality
LG1-NODE_6783_length_5776_cov_20.197343	0.984196	0.00868646	1	Yes	Yes	Yes	Low-quality
LG1-NODE_6796_length_5767_cov_8.028361	0.98826	0.00785558	0.947	No	Yes	Yes	Low-quality
LG1-NODE_6801_length_5765_cov_9.874256	0.992156	0.0069114	1	Yes	Yes	Yes	Low-quality
LG1-NODE_6867_length_5708_cov_3.855121	0.959787	0.0123876		No	Yes	No	Not-determined
LG1-NODE_6870_length_5706_cov_10.317997	0.801965	0.0250585	0.813	No	No	Yes	Low-quality
LG1-NODE_6884_length_5691_cov_6.290987	0.88911	0.0185626	0.913	No	No	Yes	Low-quality
LG1-NODE_6890_length_5687_cov_4.120739	0.740279	0.0298927	1	Yes	No	Yes	Low-quality
LG1-NODE_6905_length_5671_cov_8.346332	0.991944	0.00694917		No	Yes	No	Not-determined
LG1-NODE_6915_length_5664_cov_4.647709	0.412624	0.0933039	1	Yes	No	No	Low-quality
LG1-NODE_6923_length_5658_cov_4.662502	1	0	0.98	Yes	Yes	Yes	Low-quality
LG1-NODE_6937_length_5650_cov_3.997498	0.748095	0.0293262	1	Yes	No	Yes	Low-quality
LG1-NODE_7021_length_5590_cov_4.618970	0.992324	0.00685475	0.993	Yes	Yes	Yes	Low-quality
LG1-NODE_7037_length_5580_cov_35.620633	0.9115	0.0169575	0.987	Yes	Yes	Yes	Low-quality
LG1-NODE_7044_length_5577_cov_18.271822	0.891293	0.0183549	0.927	No	No	Yes	Not-determined
LG1-NODE_7104_length_5538_cov_34.358563	0.9391	0.0148992	0.86	No	Yes	Yes	Low-quality
LG1-NODE_7132_length_5517_cov_5.258880	0.866799	0.0203376	0.98	Yes	No	Yes	Low-quality
LG1-NODE_7180_length_5485_cov_5.267035	0.970873	0.0106692	0.993	Yes	Yes	Yes	Low-quality
LG1-NODE_7187_length_5479_cov_5.205015	0.585722	0.0439421	0.98	Yes	No	No	Low-quality
LG1-NODE_7197_length_5471_cov_4.127400	0.927131	0.0158433	0.96	Yes	Yes	Yes	Low-quality
LG1-NODE_7270_length_5422_cov_4.807155	1	0	0.94	No	Yes	Yes	Low-quality
LG1-NODE_7286_length_5413_cov_23.879619	0.375661	0.102406	0.96	Yes	No	No	Low-quality
LG1-NODE_7292_length_5411_cov_7.324309	0.984441	0.00861092	1	Yes	Yes	Yes	Not-determined
LG1-NODE_7343_length_5375_cov_6.094737	0.999977	0.000849762	0.907	No	Yes	Yes	Low-quality
LG1-NODE_7383_length_5353_cov_7.750472	0.998583	0.00419216	0.993	Yes	Yes	Yes	Low-quality
LG1-NODE_7444_length_5315_cov_5.894297	0.950334	0.0135395		No	Yes	No	Not-determined
LG1-NODE_7488_length_5294_cov_3.983203	0.0670582	0.215179	0.973	Yes	No	No	Low-quality
LG1-NODE_7513_length_5275_cov_20.916475	0.998927	0.00373895	0.993	Yes	Yes	Yes	Low-quality
LG1-NODE_7556_length_5245_cov_6.536802	0.991562	0.00710023	0.993	Yes	Yes	Yes	Low-quality
LG1-NODE_7593_length_5223_cov_12.247098	0.8266	0.0232646	0.847	No	No	Yes	Low-quality
LG1-NODE_7612_length_5212_cov_4.517161	1	0	0.92	No	Yes	Yes	Low-quality
LG1-NODE_7731_length_5133_cov_5.077590	0.999008	0.00360677	1	Yes	Yes	Yes	Low-quality
LG1-NODE_7733_length_5132_cov_215.752807	0.857515	0.0209797	0.913	No	No	Yes	Low-quality
LG1-NODE_7761_length_5118_cov_25.478373	0.968314	0.011198		No	Yes	No	Not-determined
LG1-NODE_7806_length_5086_cov_3.604452	0.999946	0.00117078	0.92	No	Yes	Yes	Low-quality
LG1-NODE_7814_length_5082_cov_5.679729	0.528437	0.0527797	0.987	Yes	No	No	Low-quality
LG1-NODE_7879_length_5039_cov_5.241573	0.823132	0.0234723	0.887	No	No	Yes	Low-quality
LG1-NODE_8010_length_4950_cov_4.482737	0.985088	0.00853539		No	Yes	No	Low-quality
LG1-NODE_8050_length_4928_cov_6.702852	0.778126	0.0270413	0.913	No	No	Yes	Low-quality
LG1-NODE_8095_length_4904_cov_7.768612	0.79645	0.0256062	0.94	No	No	Yes	Low-quality
LG1-NODE_8100_length_4901_cov_23.969459	0.979638	0.0093285	1	Yes	Yes	Yes	Low-quality
LG1-NODE_8124_length_4892_cov_90.563986	0.999959	0.00107637		No	Yes	No	Low-quality
LG1-NODE_8130_length_4888_cov_17.908339	0.0491194	0.235535	1	Yes	No	No	Low-quality
LG1-NODE_8148_length_4879_cov_5.309909	0.95964	0.0124065	1	Yes	Yes	Yes	Low-quality
LG1-NODE_8152_length_4877_cov_13.069888	0.953993	0.0131241	0.98	Yes	Yes	Yes	Low-quality
LG1-NODE_8202_length_4856_cov_6.247657	0.999686	0.00237933		No	Yes	No	Not-determined
LG1-NODE_8237_length_4837_cov_4.273735	0.923085	0.0160322		No	Yes	No	Low-quality
LG1-NODE_8293_length_4806_cov_18.621974	0.683419	0.0345003	0.987	Yes	No	No	Low-quality
LG1-NODE_8319_length_4793_cov_67.776910	0.346903	0.108543	0.987	Yes	No	No	Not-determined
LG1-NODE_8327_length_4789_cov_18.547106	0.999973	0.000887529		No	Yes	No	Low-quality
LG1-NODE_8338_length_4781_cov_24.853364	0.926183	0.0158622		No	Yes	No	Low-quality
LG1-NODE_8346_length_4780_cov_24.705820	0.840222	0.0222071	1	Yes	No	Yes	Low-quality
LG1-NODE_8367_length_4771_cov_72.514843	0.911564	0.0169575	0.993	Yes	Yes	Yes	Low-quality
LG1-NODE_8419_length_4744_cov_5.893581	0.534095	0.0515522	1	Yes	No	No	Low-quality
LG1-NODE_8537_length_4677_cov_34.897880	0.509371	0.0574061	1	Yes	No	No	Low-quality
LG1-NODE_8549_length_4674_cov_12.543191	0.7858	0.0264937	0.713	No	No	Yes	Low-quality
LG1-NODE_8607_length_4650_cov_15.558651	0.904777	0.0173729		No	Yes	No	Low-quality
LG1-NODE_8608_length_4650_cov_5.674864	0.243591	0.133998	0.993	Yes	No	No	Low-quality
LG1-NODE_8612_length_4649_cov_5.121898	0.561142	0.0466991	0.993	Yes	No	No	Low-quality
LG1-NODE_8668_length_4625_cov_3.981400	0.968949	0.0110658		No	Yes	No	Low-quality
LG1-NODE_8671_length_4624_cov_4.539505	0.962123	0.0120855	0.773	No	Yes	Yes	Low-quality
LG1-NODE_8679_length_4619_cov_16.874452	0.31042	0.11672	1	Yes	No	No	Low-quality
LG1-NODE_8761_length_4585_cov_8.015453	0.993379	0.00664703	0.887	No	Yes	Yes	Low-quality
LG1-NODE_8763_length_4585_cov_6.830243	0.938346	0.0149369	0.94	No	Yes	Yes	Not-determined
LG1-NODE_8816_length_4564_cov_743.198935	0.0852559	0.199279	0.973	Yes	No	No	Not-determined
LG1-NODE_8894_length_4531_cov_20.988829	0.998027	0.00455095	0.813	No	Yes	Yes	Low-quality
LG1-NODE_9004_length_4484_cov_10.372996	0.98577	0.0084032	0.993	Yes	Yes	Yes	Low-quality
LG1-NODE_9040_length_4466_cov_5.009748	0.999798	0.00202055	0.827	No	Yes	Yes	Low-quality
LG1-NODE_9051_length_4458_cov_6.382012	0.999755	0.0021905	nan	No	Yes	Yes	Not-determined
LG1-NODE_9060_length_4455_cov_19.886136	0.892153	0.0183171	0.733	No	No	Yes	Not-determined
LG1-NODE_9087_length_4448_cov_5.354200	0.999236	0.00324798	0.82	No	Yes	Yes	Not-determined
LG1-NODE_9104_length_4443_cov_12.810164	0.979543	0.00934738	0.787	No	Yes	Yes	Low-quality
LG1-NODE_9111_length_4440_cov_9.561916	0.999898	0.00164287	1	Yes	Yes	Yes	Low-quality
LG1-NODE_9132_length_4430_cov_16.363657	0.989471	0.00753456	0.573	No	Yes	Yes	Low-quality
LG1-NODE_9135_length_4430_cov_4.270400	0.451422	0.0831445	0.987	Yes	No	No	Low-quality
LG1-NODE_9166_length_4413_cov_4.896971	0.454072	0.082408	1	Yes	No	No	Low-quality
LG1-NODE_9197_length_4398_cov_5.931384	0.602294	0.0420349	0.96	Yes	No	No	Low-quality
LG1-NODE_9213_length_4391_cov_4.631458	0.947623	0.0140305	0.993	Yes	Yes	Yes	Low-quality
LG1-NODE_9247_length_4378_cov_5.310895	0.925387	0.0159189		No	Yes	No	Low-quality
LG1-NODE_9259_length_4374_cov_5.996990	0.946372	0.0140683		No	Yes	No	Low-quality
LG1-NODE_9308_length_4351_cov_4.524674	0.858721	0.020923	0.973	Yes	No	Yes	Low-quality
LG1-NODE_9312_length_4348_cov_11.171675	0.717464	0.0315923	0.893	No	No	Yes	Low-quality
LG1-NODE_9332_length_4344_cov_40.651667	0.986846	0.00811995	1	Yes	Yes	Yes	Low-quality
LG1-NODE_9333_length_4344_cov_16.057589	0.99996	0.00105748	0.747	No	Yes	Yes	Low-quality
LG1-NODE_9356_length_4335_cov_5.262383	0.121967	0.17777	0.953	Yes	No	No	Not-determined
LG1-NODE_9357_length_4335_cov_5.073598	0.607575	0.0414684	1	Yes	No	No	Low-quality
LG1-NODE_9360_length_4333_cov_13.781440	0.964634	0.0116323		No	Yes	No	Not-determined
LG1-NODE_9369_length_4329_cov_4.756200	0.974684	0.00998943	0.953	Yes	Yes	Yes	Low-quality
LG1-NODE_9374_length_4324_cov_8.744202	0.923751	0.0159944		No	Yes	No	Low-quality
LG1-NODE_9382_length_4321_cov_5.468354	0.999998	0.000453206	0.76	No	Yes	Yes	Low-quality
LG1-NODE_9400_length_4317_cov_18.798686	0.999079	0.00341793	0.82	No	Yes	Yes	Low-quality
LG1-NODE_9447_length_4301_cov_13.670749	0.938794	0.0149369		No	Yes	No	Low-quality
LG1-NODE_9460_length_4298_cov_3.326656	0.97162	0.0105559	0.927	No	Yes	Yes	Low-quality
LG1-NODE_9476_length_4291_cov_31.404155	0.999992	0.000623159	0.96	Yes	Yes	Yes	Low-quality
LG1-NODE_9490_length_4286_cov_5.321437	0.347117	0.108505	1	Yes	No	No	Low-quality
LG1-NODE_9505_length_4283_cov_3.979659	0.99506	0.00602387	0.96	Yes	Yes	Yes	Low-quality
LG1-NODE_9621_length_4241_cov_4.664118	0.562223	0.046567	0.993	Yes	No	No	Low-quality
LG1-NODE_9646_length_4230_cov_9.251976	0.956028	0.0128786	1	Yes	Yes	Yes	Low-quality
LG1-NODE_9655_length_4228_cov_3.753654	0.741061	0.0298927	0.953	Yes	No	Yes	Low-quality
LG1-NODE_9665_length_4222_cov_8.587473	0.984287	0.00866757	0.807	No	Yes	Yes	Low-quality
LG1-NODE_9671_length_4220_cov_9.674430	0.999771	0.0020772	0.953	Yes	Yes	Yes	Low-quality
LG1-NODE_9743_length_4191_cov_9.770068	0.980992	0.00915855	0.787	No	Yes	Yes	Low-quality
LG1-NODE_9754_length_4187_cov_56.706922	0.911708	0.0169197	0.927	No	Yes	Yes	Low-quality
LG1-NODE_9788_length_4175_cov_4.218932	0.643456	0.037635	0.96	Yes	No	No	Low-quality
LG1-NODE_9805_length_4168_cov_32.099684	0.622212	0.0398255	0.967	Yes	No	No	Low-quality
LG1-NODE_9814_length_4165_cov_5.721898	0.977965	0.00953622		No	Yes	No	Not-determined
LG1-NODE_9836_length_4155_cov_19.664634	0.930752	0.0155412		No	Yes	No	Low-quality
LG1-NODE_9868_length_4142_cov_6.062882	0.00021695	0.610375	0.987	Yes	No	No	Low-quality
LG1-NODE_9887_length_4135_cov_4.748529	0.999999	0.000415439	1	Yes	Yes	Yes	Low-quality
LG1-NODE_9900_length_4129_cov_5.714531	0.999918	0.00152957	1	Yes	Yes	Yes	Low-quality
LG1-NODE_9919_length_4122_cov_43.644455	0.471168	0.0770829	0.967	Yes	No	No	Not-determined
LG1-NODE_9928_length_4119_cov_7.067175	0.998837	0.00383337	1	Yes	Yes	Yes	Low-quality
LG1-NODE_9930_length_4119_cov_5.232776	0.397288	0.0972883	0.993	Yes	No	No	Low-quality
LG1-NODE_9961_length_4105_cov_7.670864	0.694207	0.033575	1	Yes	No	No	Low-quality
LG1-NODE_9962_length_4105_cov_6.940494	0.996118	0.00574061	0.833	No	Yes	Yes	Low-quality
LG1-NODE_9989_length_4098_cov_5.168934	0.949822	0.0136151	0.907	No	Yes	Yes	Low-quality
LG1-NODE_10039_length_4081_cov_42.523100	0.890767	0.0184304	0.767	No	No	Yes	Not-determined
LG1-NODE_10049_length_4078_cov_3.855332	0.947478	0.0140305	0.98	Yes	Yes	Yes	Low-quality
LG1-NODE_10051_length_4077_cov_47.671308	0.775674	0.027249	0.607	No	No	Yes	Not-determined
LG1-NODE_10072_length_4071_cov_6.224104	0.999979	0.000849762	1	Yes	Yes	Yes	Low-quality
LG1-NODE_10136_length_4049_cov_7.048823	0.849703	0.0215084	0.84	No	No	Yes	Low-quality
LG1-NODE_10184_length_4033_cov_8.723982	0.376836	0.102141	0.987	Yes	No	No	Low-quality
LG1-NODE_10194_length_4028_cov_8.595771	0.894483	0.0180716	0.933	No	No	Yes	Low-quality
LG1-NODE_10222_length_4018_cov_13.244512	0.900268	0.0176751		No	Yes	No	Not-determined
LG1-NODE_10235_length_4015_cov_3.976768	0.750487	0.0292129	1	Yes	No	Yes	Low-quality
LG1-NODE_10255_length_4008_cov_4.013661	0.32649	0.113377	1	Yes	No	No	Low-quality
LG1-NODE_10263_length_4004_cov_4.615852	0.999813	0.00202055	0.96	Yes	Yes	Yes	Low-quality
LG1-NODE_10286_length_3995_cov_6.439086	0.956724	0.0128031		No	Yes	No	Not-determined
LG1-NODE_10294_length_3992_cov_16.787402	0.895674	0.0180338	1	Yes	No	Yes	Low-quality
LG1-NODE_10407_length_3951_cov_7.341119	0.999979	0.000849762	0.867	No	Yes	Yes	Not-determined
LG1-NODE_10448_length_3937_cov_16.351365	0.796909	0.0255873	1	Yes	No	Yes	Low-quality
LG1-NODE_10473_length_3928_cov_4.126775	0.934007	0.0152579		No	Yes	No	Low-quality
LG1-NODE_10514_length_3914_cov_3.541591	0.768371	0.0279288	0.58	No	No	Yes	Low-quality
LG1-NODE_10600_length_3882_cov_4.898615	0.993875	0.00655261	0.973	Yes	Yes	Yes	Low-quality
LG1-NODE_10700_length_3850_cov_22.679578	0.992173	0.0069114	0.993	Yes	Yes	Yes	Low-quality
LG1-NODE_10721_length_3845_cov_4.038786	0.999989	0.00067981	0.967	Yes	Yes	Yes	Low-quality
LG1-NODE_10774_length_3823_cov_7.314756	0.669379	0.0356522	0.987	Yes	No	No	Low-quality
LG1-NODE_10780_length_3821_cov_6.892990	0.989274	0.00757232	0.78	No	Yes	Yes	Not-determined
LG1-NODE_10782_length_3821_cov_4.015401	0.722676	0.0311957	nan	No	No	Yes	Low-quality
LG1-NODE_10794_length_3818_cov_8.597927	0.970106	0.0107825	0.9	No	Yes	Yes	Low-quality
LG1-NODE_10806_length_3815_cov_9.129255	0.998874	0.00375784	0.98	Yes	Yes	Yes	Low-quality
LG1-NODE_10835_length_3806_cov_5.867769	0.825374	0.023359	0.907	No	No	Yes	Low-quality
LG1-NODE_10855_length_3800_cov_4.202136	0.760588	0.0286275	0.653	No	No	Yes	Low-quality
LG1-NODE_10883_length_3789_cov_24.997858	0.997673	0.00489085		No	Yes	No	Low-quality
LG1-NODE_10938_length_3774_cov_8.612530	0.999702	0.00228492	0.967	Yes	Yes	Yes	Low-quality
LG1-NODE_10947_length_3770_cov_5.398116	0.541811	0.050136	1	Yes	No	No	Low-quality
LG1-NODE_10948_length_3769_cov_16.196554	0.883217	0.0190158	0.98	Yes	No	Yes	Low-quality
LG1-NODE_10960_length_3767_cov_13.390625	0.968195	0.0112169	0.76	No	Yes	Yes	Low-quality
LG1-NODE_10968_length_3764_cov_10.973039	0.977018	0.0096684	0.993	Yes	Yes	Yes	Low-quality
LG1-NODE_10993_length_3755_cov_15.174324	0.999983	0.000830878	0.973	Yes	Yes	Yes	Not-determined
LG1-NODE_11068_length_3734_cov_3.734982	0.970848	0.0106692	0.813	No	Yes	Yes	Low-quality
LG1-NODE_11176_length_3701_cov_5.195831	0.760248	0.0286653	0.967	Yes	No	Yes	Low-quality
LG1-NODE_11194_length_3697_cov_4.483800	0.999072	0.00341793	0.98	Yes	Yes	Yes	Low-quality
LG1-NODE_11213_length_3691_cov_11.642189	0.807446	0.0246809	0.993	Yes	No	Yes	Low-quality
LG1-NODE_11231_length_3687_cov_10.943007	0.982979	0.00887529		No	Yes	No	Low-quality
LG1-NODE_11241_length_3684_cov_14.930008	0.952686	0.0133318	0.973	Yes	Yes	Yes	Low-quality
LG1-NODE_11273_length_3674_cov_18.851616	0.595266	0.0429602	0.993	Yes	No	No	Low-quality
LG1-NODE_11298_length_3668_cov_3.530861	0.970627	0.0106881		No	Yes	No	Low-quality
LG1-NODE_11303_length_3667_cov_13.719546	1	0	0.947	No	Yes	Yes	Low-quality
LG1-NODE_11330_length_3659_cov_3.518036	0.99731	0.00507969		No	Yes	No	Not-determined
LG1-NODE_11385_length_3641_cov_3.175683	0.94288	0.014446	1	Yes	Yes	Yes	Low-quality
LG1-NODE_11406_length_3633_cov_181.031582	0.920085	0.0163721	0.92	No	Yes	Yes	Not-determined
LG1-NODE_11408_length_3632_cov_79.122729	0.949203	0.013785	0.84	No	Yes	Yes	Low-quality
LG1-NODE_11540_length_3599_cov_6.257336	0.92222	0.0161644	0.967	Yes	Yes	Yes	Low-quality
LG1-NODE_11568_length_3593_cov_4.509327	0.956516	0.0128031	0.987	Yes	Yes	Yes	Low-quality
LG1-NODE_11660_length_3568_cov_5.109878	0.972127	0.0104804	0.78	No	Yes	Yes	Low-quality
LG1-NODE_11690_length_3561_cov_48.491158	0.901667	0.0175806	0.52	No	Yes	Yes	Low-quality
LG1-NODE_11710_length_3557_cov_3.680183	0.561974	0.0465858	0.987	Yes	No	No	Low-quality
LG1-NODE_11790_length_3531_cov_9.608458	0.989582	0.00751567	0.947	No	Yes	Yes	Low-quality
LG1-NODE_11805_length_3525_cov_11.434582	0.977465	0.00959287		No	Yes	No	Not-determined
LG1-NODE_11881_length_3502_cov_9.391355	0.243895	0.133941	0.98	Yes	No	No	Low-quality
LG1-NODE_11917_length_3491_cov_10.465367	0.562269	0.046567	1	Yes	No	No	Low-quality
LG1-NODE_11960_length_3479_cov_4.311040	0.718813	0.0315356	0.993	Yes	No	Yes	Low-quality
LG1-NODE_11982_length_3476_cov_5.263666	0.999969	0.00101971	0.973	Yes	Yes	Yes	Low-quality
LG1-NODE_12008_length_3469_cov_4.097247	1	0	0.967	Yes	Yes	Yes	Low-quality
LG1-NODE_12047_length_3458_cov_8.411108	0.934077	0.0152579	0.987	Yes	Yes	Yes	Low-quality
LG1-NODE_12057_length_3456_cov_5.482799	0.971436	0.0105748	nan	No	Yes	Yes	Low-quality
LG1-NODE_12091_length_3447_cov_10.678950	0.895939	0.0180338	0.587	No	No	Yes	Not-determined
LG1-NODE_12105_length_3445_cov_3.503835	0.561091	0.046718	1	Yes	No	No	Low-quality
LG1-NODE_12108_length_3444_cov_3.534671	0.207597	0.144592	1	Yes	No	No	Low-quality
LG1-NODE_12122_length_3438_cov_18.983742	0.99988	0.00177506	0.98	Yes	Yes	Yes	Low-quality
LG1-NODE_12130_length_3437_cov_3.596097	0.876108	0.0197522	1	Yes	No	Yes	Low-quality
LG1-NODE_12139_length_3434_cov_8.947026	0.940264	0.0148047		No	Yes	No	Low-quality
LG1-NODE_12147_length_3431_cov_151.044727	0.980288	0.00925296	0.98	Yes	Yes	Yes	Not-determined
LG1-NODE_12156_length_3429_cov_19.284825	0.906235	0.0172596	0.987	Yes	Yes	Yes	Low-quality
LG1-NODE_12174_length_3423_cov_5.500594	1	0	0.96	Yes	Yes	Yes	Low-quality
LG1-NODE_12196_length_3417_cov_2.765318	0.9798	0.0093285		No	Yes	No	Low-quality
LG1-NODE_12208_length_3413_cov_5.464264	0.939157	0.0148992	0.627	No	Yes	Yes	Low-quality
LG1-NODE_12230_length_3409_cov_6.312165	0.853062	0.0213574	0.98	Yes	No	Yes	Low-quality
LG1-NODE_12253_length_3403_cov_11.181900	0.54643	0.049475	0.967	Yes	No	No	Not-determined
LG1-NODE_12274_length_3397_cov_4.422501	0.999952	0.00111413	0.96	Yes	Yes	Yes	Not-determined
LG1-NODE_12288_length_3393_cov_6.523966	0.00762925	0.363094	0.973	Yes	No	No	Not-determined
LG1-NODE_12313_length_3387_cov_11.385954	1	0	0.867	No	Yes	Yes	Low-quality
LG1-NODE_12348_length_3380_cov_17.793083	0.661003	0.0361432	1	Yes	No	No	Low-quality
LG1-NODE_12373_length_3374_cov_6.725218	0.893743	0.0181849	0.967	Yes	No	Yes	Low-quality
LG1-NODE_12377_length_3373_cov_6.141953	0.857064	0.0210174	0.973	Yes	No	Yes	Low-quality
LG1-NODE_12390_length_3370_cov_3.062443	0.999974	0.000887529	0.993	Yes	Yes	Yes	Low-quality
LG1-NODE_12424_length_3361_cov_10.950998	0.940567	0.0147859		No	Yes	No	Low-quality
LG1-NODE_12445_length_3357_cov_13.438825	0.999012	0.00358788	1	Yes	Yes	Yes	Low-quality
LG1-NODE_12466_length_3352_cov_19.814377	0.971769	0.010537	nan	No	Yes	Yes	Low-quality
LG1-NODE_12522_length_3339_cov_4.203715	0.926414	0.0158622	0.987	Yes	Yes	Yes	Low-quality
LG1-NODE_12556_length_3331_cov_6.202076	0.972168	0.0104426		No	Yes	No	Low-quality
LG1-NODE_12576_length_3325_cov_9.866972	0.930764	0.0155412	0.993	Yes	Yes	Yes	Low-quality
LG1-NODE_12588_length_3323_cov_18.968482	0.78798	0.0262482	0.947	No	No	Yes	Low-quality
LG1-NODE_12605_length_3318_cov_5.369905	0.985793	0.0084032	0.78	No	Yes	Yes	Low-quality
LG1-NODE_12652_length_3308_cov_4.790655	0.969349	0.0109714	0.92	No	Yes	Yes	Low-quality
LG1-NODE_12675_length_3303_cov_3.708128	0.900638	0.0176562	0.933	No	Yes	Yes	Low-quality
LG1-NODE_12748_length_3284_cov_7.381542	0.999939	0.00130297	0.973	Yes	Yes	Yes	Low-quality
LG1-NODE_12755_length_3280_cov_7.788217	0.958195	0.0125765		No	Yes	No	Low-quality
LG1-NODE_12759_length_3279_cov_19.747208	0.996804	0.00538183	0.673	No	Yes	Yes	Not-determined
LG1-NODE_12761_length_3279_cov_11.375620	0.941101	0.0146914	0.52	No	Yes	Yes	Low-quality
LG1-NODE_12802_length_3270_cov_45.220840	0.871641	0.0199789	0.98	Yes	No	Yes	Low-quality
LG1-NODE_12810_length_3268_cov_19.530345	0.997125	0.00515522	0.927	No	Yes	Yes	Low-quality
LG1-NODE_12827_length_3264_cov_9.791524	0.158034	0.161436	0.987	Yes	No	No	Not-determined
LG1-NODE_12881_length_3254_cov_11.616755	0.999894	0.00168064	0.993	Yes	Yes	Yes	Low-quality
LG1-NODE_12936_length_3244_cov_3.067419	0.74536	0.0294962	0.973	Yes	No	Yes	Low-quality
LG1-NODE_12943_length_3241_cov_5.188638	0.927281	0.0158433		No	Yes	No	Not-determined
LG1-NODE_12980_length_3232_cov_12.624803	0.312364	0.11638	0.98	Yes	No	No	Low-quality
LG1-NODE_13081_length_3208_cov_7.664764	0.99497	0.0060994	0.92	No	Yes	Yes	Low-quality
LG1-NODE_13087_length_3207_cov_5.511739	0.900452	0.0176562		No	Yes	No	Not-determined
LG1-NODE_13132_length_3195_cov_12.948089	0.998618	0.00411663	0.973	Yes	Yes	Yes	Low-quality
LG1-NODE_13213_length_3179_cov_4.868438	0.999988	0.00073646	0.98	Yes	Yes	Yes	Low-quality
LG1-NODE_13313_length_3157_cov_3.945197	0.974349	0.0100272		No	Yes	No	Not-determined
LG1-NODE_13319_length_3155_cov_23.942581	0.937572	0.0149558		No	Yes	No	Not-determined
LG1-NODE_13322_length_3154_cov_25.157470	0.856107	0.0211119	0.98	Yes	No	Yes	Low-quality
LG1-NODE_13345_length_3150_cov_50.209693	0.999999	0.000396556	0.987	Yes	Yes	Yes	Low-quality
LG1-NODE_13346_length_3150_cov_5.707593	0.999365	0.00304026	0.913	No	Yes	Yes	Low-quality
LG1-NODE_13348_length_3149_cov_10.580802	0.999479	0.00294584	1	Yes	Yes	Yes	Low-quality
LG1-NODE_13383_length_3140_cov_21.636629	0.920995	0.0162777	0.873	No	Yes	Yes	Not-determined
LG1-NODE_13412_length_3134_cov_42.259175	0.989238	0.00757232	0.96	Yes	Yes	Yes	Low-quality
LG1-NODE_13472_length_3124_cov_3.444119	0.000856554	0.519563	1	Yes	No	No	Low-quality
LG1-NODE_13485_length_3121_cov_6.218526	0.646182	0.0374462	1	Yes	No	No	Low-quality
LG1-NODE_13507_length_3118_cov_3.708129	0.95677	0.0128031		No	Yes	No	Low-quality
LG1-NODE_13548_length_3109_cov_5.106090	0.956499	0.0128031	0.893	No	Yes	Yes	Low-quality
LG1-NODE_13565_length_3106_cov_3.911504	0.778943	0.0269658	0.94	No	No	Yes	Low-quality
LG1-NODE_13597_length_3100_cov_14.497209	0.999293	0.00311579	0.967	Yes	Yes	Yes	Low-quality
LG1-NODE_13648_length_3090_cov_3.519275	1	0	0.993	Yes	Yes	Yes	Low-quality
LG1-NODE_13688_length_3084_cov_3.845163	0.974506	0.0100083		No	Yes	No	Low-quality
LG1-NODE_13772_length_3065_cov_15.635880	0.959942	0.0123876		No	Yes	No	Low-quality
LG1-NODE_13774_length_3065_cov_4.683389	0.921808	0.016221		No	Yes	No	Not-determined
LG1-NODE_13784_length_3063_cov_3.917886	0.927719	0.0158056	nan	No	Yes	Yes	Not-determined
LG1-NODE_13793_length_3060_cov_23.271880	0.973078	0.0101971	0.967	Yes	Yes	Yes	Low-quality
LG1-NODE_13806_length_3058_cov_6.526141	0.983094	0.00887529		No	Yes	No	Low-quality
LG1-NODE_13820_length_3054_cov_10.317439	0.99548	0.00596722	0.927	No	Yes	Yes	Low-quality
LG1-NODE_13839_length_3052_cov_4.278946	0.989692	0.00747791	0.853	No	Yes	Yes	Not-determined
LG1-NODE_13950_length_3029_cov_3.919637	0.997861	0.00470202	0.653	No	Yes	Yes	Not-determined
LG1-NODE_13957_length_3027_cov_20.072342	0.999978	0.000849762	0.94	No	Yes	Yes	Low-quality
LG1-NODE_14011_length_3018_cov_27.696929	0.769354	0.0278722	0.933	No	No	Yes	Low-quality
LG1-NODE_14015_length_3018_cov_5.011475	0.987348	0.00798776		No	Yes	No	Not-determined
LG1-NODE_14019_length_3018_cov_3.127911	0.970562	0.0106881		No	Yes	No	Not-determined
LG1-NODE_14060_length_3009_cov_14.046378	0.999387	0.00302138	0.98	Yes	Yes	Yes	Low-quality
LG1-NODE_14064_length_3008_cov_4.833390	0.764916	0.0281743	1	Yes	No	Yes	Low-quality
LG1-NODE_14092_length_3001_cov_3.533944	0.972246	0.0104426	1	Yes	Yes	Yes	Low-quality
LG1-NODE_14108_length_2997_cov_7.186948	0.91153	0.0169575		No	Yes	No	Not-determined
LG1-NODE_14164_length_2989_cov_6.925358	0.999992	0.000623159	0.913	No	Yes	Yes	Low-quality
LG1-NODE_14229_length_2975_cov_4.903767	0.999925	0.00145404	0.98	Yes	Yes	Yes	Low-quality
LG1-NODE_14296_length_2963_cov_26.780949	0.468492	0.0781215	0.98	Yes	No	No	Low-quality
LG1-NODE_14301_length_2963_cov_5.181912	0.782483	0.0266636	0.993	Yes	No	Yes	Low-quality
LG1-NODE_14319_length_2960_cov_3.386231	0.999996	0.000528741	0.987	Yes	Yes	Yes	Not-determined
LG1-NODE_14353_length_2954_cov_17.135564	0.983516	0.00876199	0.94	No	Yes	Yes	Low-quality
LG1-NODE_14385_length_2950_cov_10.852504	0.999999	0.000396556		No	Yes	No	Low-quality
LG1-NODE_14390_length_2950_cov_4.029706	0.0078443	0.36113	0.953	Yes	No	No	Not-determined
LG1-NODE_14392_length_2950_cov_3.927807	0.0856036	0.199052	1	Yes	No	No	Low-quality
LG1-NODE_14401_length_2947_cov_4.466805	0.972738	0.0102349	0.967	Yes	Yes	Yes	Low-quality
LG1-NODE_14408_length_2945_cov_8.715917	0.999099	0.00339905	0.953	Yes	Yes	Yes	Low-quality
LG1-NODE_14454_length_2938_cov_2.991328	0.473343	0.0764031	0.953	Yes	No	No	Low-quality
LG1-NODE_14515_length_2929_cov_15.015310	0.44828	0.083881	1	Yes	No	No	Low-quality
LG1-NODE_14529_length_2928_cov_8.442395	0.745416	0.0294962	0.953	Yes	No	Yes	Low-quality
LG1-NODE_14575_length_2920_cov_392.499476	0.984601	0.00859204	0.947	No	Yes	Yes	Low-quality
LG1-NODE_14585_length_2920_cov_3.317976	0.945953	0.0141061		No	Yes	No	Low-quality
LG1-NODE_14587_length_2919_cov_6.515014	0.997545	0.00496639	0.927	No	Yes	Yes	Low-quality
LG1-NODE_14693_length_2899_cov_125.478903	0.997709	0.0048342	1	Yes	Yes	Yes	Low-quality
LG1-NODE_14702_length_2897_cov_5.472906	0.970896	0.0106692		No	Yes	No	Low-quality
LG1-NODE_14724_length_2892_cov_73.525908	0.999999	0.000396556	0.573	No	Yes	Yes	Low-quality
LG1-NODE_14741_length_2890_cov_15.781305	0.906982	0.017203	0.933	No	Yes	Yes	Not-determined
LG1-NODE_14817_length_2876_cov_4.425381	0.616448	0.040392	0.993	Yes	No	No	Low-quality
LG1-NODE_14821_length_2876_cov_3.681673	0.508093	0.0578216	1	Yes	No	No	Low-quality
LG1-NODE_14835_length_2874_cov_3.853494	0.162178	0.160133	0.987	Yes	No	No	Low-quality
LG1-NODE_14838_length_2872_cov_3.787362	0.115134	0.180962	0.993	Yes	No	No	Low-quality
LG1-NODE_14905_length_2860_cov_10.520143	0.957045	0.0127842		No	Yes	No	Not-determined
LG1-NODE_14912_length_2859_cov_8.747860	0.893636	0.0182038	0.92	No	No	Yes	Low-quality
LG1-NODE_14923_length_2857_cov_14.352605	0.358579	0.106069	0.987	Yes	No	No	Low-quality
LG1-NODE_14930_length_2856_cov_6.414852	0.999992	0.000623159	0.927	No	Yes	Yes	Low-quality
LG1-NODE_14978_length_2848_cov_4.812746	0.999888	0.00173729		No	Yes	No	Low-quality
LG1-NODE_14998_length_2844_cov_4.253496	0.981058	0.00915855	0.767	No	Yes	Yes	Low-quality
LG1-NODE_15001_length_2844_cov_3.594120	0.873692	0.0198655	0.933	No	No	Yes	Low-quality
LG1-NODE_15009_length_2842_cov_16.863653	0.692747	0.033745	0.993	Yes	No	No	Low-quality
LG1-NODE_15036_length_2838_cov_3.934962	0.998791	0.00390891	1	Yes	Yes	Yes	Low-quality
LG1-NODE_15082_length_2830_cov_11.663423	0.909808	0.017033	0.86	No	Yes	Yes	Low-quality
LG1-NODE_15084_length_2830_cov_6.308829	0.996217	0.00568396	0.98	Yes	Yes	Yes	Low-quality
LG1-NODE_15135_length_2822_cov_3.899892	0.432456	0.088262	1	Yes	No	No	Low-quality
LG1-NODE_15182_length_2815_cov_12.668841	0.0227548	0.285898	0.987	Yes	No	No	Not-determined
LG1-NODE_15300_length_2797_cov_4.885120	0.557662	0.0472657	0.953	Yes	No	No	Low-quality
LG1-NODE_15311_length_2795_cov_8.045620	1	0	1	Yes	Yes	Yes	Low-quality
LG1-NODE_15318_length_2795_cov_3.853650	0.985037	0.00853539	0.773	No	Yes	Yes	Low-quality
LG1-NODE_15323_length_2794_cov_6.639650	0.124396	0.176486	0.967	Yes	No	No	Low-quality
LG1-NODE_15337_length_2792_cov_8.469127	0.999944	0.00122743	0.953	Yes	Yes	Yes	Low-quality
LG1-NODE_15362_length_2789_cov_23.472933	0.90443	0.0173918	0.913	No	Yes	Yes	Low-quality
LG1-NODE_15415_length_2779_cov_5.118576	0.762162	0.0285331	0.833	No	No	Yes	Low-quality
LG1-NODE_15453_length_2772_cov_7.125138	0.993448	0.00664703	0.84	No	Yes	Yes	Low-quality
LG1-NODE_15463_length_2771_cov_6.105670	0.780849	0.0267581	1	Yes	No	Yes	Low-quality
LG1-NODE_15478_length_2769_cov_8.881724	0.63186	0.0389758	0.987	Yes	No	No	Low-quality
LG1-NODE_15498_length_2766_cov_6.817042	0.999999	0.000396556	0.947	No	Yes	Yes	Low-quality
LG1-NODE_15517_length_2761_cov_9.736881	0.867759	0.0202621	0.893	No	No	Yes	Low-quality
LG1-NODE_15531_length_2758_cov_6.884943	0.999896	0.00166176		No	Yes	No	Low-quality
LG1-NODE_15585_length_2748_cov_24.384330	0.999952	0.00113302	0.993	Yes	Yes	Yes	Low-quality
LG1-NODE_15605_length_2745_cov_5.440149	0.904224	0.0174296	1	Yes	Yes	Yes	Low-quality
LG1-NODE_15613_length_2743_cov_4.075149	0.994187	0.00634489		No	Yes	No	Not-determined
LG1-NODE_15653_length_2737_cov_4.696868	0.0154198	0.312675	0.98	Yes	No	No	Not-determined
LG1-NODE_15658_length_2736_cov_3.713913	0.968655	0.011198		No	Yes	No	Not-determined
LG1-NODE_15763_length_2722_cov_6.949006	0.532108	0.0520432	0.987	Yes	No	No	Low-quality
LG1-NODE_15777_length_2721_cov_3.191673	0.334399	0.111413	1	Yes	No	No	Low-quality
LG1-NODE_15825_length_2715_cov_70.390977	1	0.00026437	0.987	Yes	Yes	Yes	Low-quality
LG1-NODE_15848_length_2711_cov_9.333208	0.986148	0.00830878		No	Yes	No	Low-quality
LG1-NODE_15907_length_2704_cov_4.514156	0.982903	0.00889418	1	Yes	Yes	Yes	Low-quality
LG1-NODE_15970_length_2694_cov_4.146268	0.999993	0.000623159	0.987	Yes	Yes	Yes	Low-quality
LG1-NODE_15972_length_2693_cov_25.978014	0.945082	0.0141816	0.593	No	Yes	Yes	Low-quality
LG1-NODE_15982_length_2693_cov_3.738438	0.386109	0.0997432	0.993	Yes	No	No	Not-determined
LG1-NODE_16023_length_2687_cov_11.025456	0.97903	0.00942292		No	Yes	No	Low-quality
LG1-NODE_16026_length_2687_cov_4.788754	0.510769	0.0570474	1	Yes	No	No	Low-quality
LG1-NODE_16031_length_2687_cov_3.339666	0.0448539	0.241672	0.973	Yes	No	No	Low-quality
LG1-NODE_16078_length_2680_cov_23.384381	0.831576	0.0228869	0.973	Yes	No	Yes	Not-determined
LG1-NODE_16114_length_2675_cov_17.390076	0.997827	0.0047209	0.647	No	Yes	Yes	Low-quality
LG1-NODE_16122_length_2674_cov_50.544101	0.977799	0.0095551		No	Yes	No	Not-determined
LG1-NODE_16136_length_2672_cov_19.458540	0.875304	0.01979	0.933	No	No	Yes	Not-determined
LG1-NODE_16145_length_2670_cov_7.656214	0.479703	0.0741181	0.96	Yes	No	No	Low-quality
LG1-NODE_16167_length_2667_cov_6.004594	0.0244195	0.281158	0.98	Yes	No	No	Not-determined
LG1-NODE_16200_length_2661_cov_42.597851	0.926969	0.0158433	0.9	No	Yes	Yes	Low-quality
LG1-NODE_16221_length_2658_cov_20.872839	0.990489	0.00727019	0.96	Yes	Yes	Yes	Low-quality
LG1-NODE_16240_length_2656_cov_3.424837	0.00168684	0.471826	1	Yes	No	No	Not-determined
LG1-NODE_16263_length_2653_cov_13.589299	0.666187	0.0358411	0.98	Yes	No	No	Not-determined
LG1-NODE_16288_length_2651_cov_3.667951	0.998913	0.00373895	0.76	No	Yes	Yes	Not-determined
LG1-NODE_16292_length_2650_cov_7.987283	0.709931	0.032291	0.78	No	No	Yes	Low-quality
LG1-NODE_16298_length_2650_cov_4.124855	0.998091	0.00451318		No	Yes	No	Not-determined
LG1-NODE_16363_length_2642_cov_6.787012	0.999918	0.00152957	0.853	No	Yes	Yes	Low-quality
LG1-NODE_16386_length_2639_cov_2.945433	0.999996	0.000509857	0.86	No	Yes	Yes	Low-quality
LG1-NODE_16388_length_2638_cov_4.184669	0.987103	0.00800665		No	Yes	No	Not-determined
LG1-NODE_16409_length_2634_cov_40.188833	0.95692	0.0127842		No	Yes	No	Not-determined
LG1-NODE_16413_length_2633_cov_507.487975	0.975644	0.00983836	0.987	Yes	Yes	Yes	Low-quality
LG1-NODE_16417_length_2633_cov_4.312645	0.568508	0.0458494	0.987	Yes	No	No	Not-determined
LG1-NODE_16437_length_2630_cov_80.732816	0.995343	0.0059861	0.953	Yes	Yes	Yes	Low-quality
LG1-NODE_16452_length_2628_cov_4.713564	0.723993	0.0311202	0.86	No	No	Yes	Low-quality
LG1-NODE_16479_length_2624_cov_3.750876	0.0919328	0.194728	0.96	Yes	No	No	Not-determined
LG1-NODE_16494_length_2623_cov_3.278427	0.527523	0.0529119	0.987	Yes	No	No	Low-quality
LG1-NODE_16503_length_2621_cov_3.531567	0.8962	0.018015	0.667	No	No	Yes	Not-determined
LG1-NODE_16513_length_2619_cov_6.509360	0.0156395	0.311976	0.987	Yes	No	No	Low-quality
LG1-NODE_16552_length_2613_cov_9.015637	0.941273	0.0146348	0.933	No	Yes	Yes	Low-quality
LG1-NODE_16627_length_2603_cov_26.248038	0.500605	0.0617494	1	Yes	No	No	Low-quality
LG1-NODE_16628_length_2603_cov_14.909733	0.141356	0.168593	1	Yes	No	No	Not-determined
LG1-NODE_16631_length_2603_cov_3.374411	0.921544	0.0162588	0.887	No	Yes	Yes	Low-quality
LG1-NODE_16635_length_2602_cov_6.065175	0.966902	0.0114246	0.967	Yes	Yes	Yes	Low-quality
LG1-NODE_16651_length_2600_cov_2.818468	0.997355	0.00506081	0.953	Yes	Yes	Yes	Low-quality
LG1-NODE_16731_length_2589_cov_4.235991	0.996724	0.00541959		No	Yes	No	Not-determined
LG1-NODE_16759_length_2585_cov_5.050988	0.310155	0.116776	1	Yes	No	No	Low-quality
LG1-NODE_16780_length_2582_cov_2.969133	0.00770017	0.362376	1	Yes	No	No	Low-quality
LG1-NODE_16807_length_2579_cov_2.893423	0.946954	0.0140683		No	Yes	No	Low-quality
LG1-NODE_16833_length_2575_cov_4.664286	0.999982	0.000830878	0.96	Yes	Yes	Yes	Low-quality
LG1-NODE_16843_length_2574_cov_3.957126	0.974277	0.0100272	0.94	No	Yes	Yes	Low-quality
LG1-NODE_16856_length_2572_cov_6.552642	0.780081	0.0268714	0.68	No	No	Yes	Low-quality
LG1-NODE_16870_length_2570_cov_4.548310	0.41241	0.0933416	0.98	Yes	No	No	Not-determined
LG1-NODE_16886_length_2567_cov_6.114252	0.933532	0.0152579	1	Yes	Yes	Yes	Low-quality
LG1-NODE_16891_length_2567_cov_4.231688	0.795056	0.0257006	0.94	No	No	Yes	Not-determined
LG1-NODE_16892_length_2567_cov_4.041003	0.968619	0.011198		No	Yes	No	Low-quality
LG1-NODE_16930_length_2561_cov_7.861931	0.999997	0.000509857		No	Yes	No	Low-quality
LG1-NODE_16943_length_2559_cov_20.312700	0.725105	0.0310446	0.933	No	No	Yes	Low-quality
LG1-NODE_16964_length_2558_cov_3.284059	0.999377	0.00302138	1	Yes	Yes	Yes	Low-quality
LG1-NODE_16998_length_2553_cov_5.328263	0.92199	0.0162021	0.987	Yes	Yes	Yes	Low-quality
LG1-NODE_17032_length_2548_cov_6.598476	0.999893	0.00169952	0.947	No	Yes	Yes	Not-determined
LG1-NODE_17042_length_2547_cov_4.770064	0.595115	0.0429791	1	Yes	No	No	Low-quality
LG1-NODE_17066_length_2545_cov_2.842972	0.718807	0.0315356	0.567	No	No	Yes	Low-quality
LG1-NODE_17089_length_2541_cov_5.903057	0.913218	0.0167686		No	Yes	No	Low-quality
LG1-NODE_17103_length_2539_cov_6.182367	0.35512	0.106825	0.987	Yes	No	No	Low-quality
LG1-NODE_17135_length_2535_cov_5.940726	0.931691	0.0154657		No	Yes	No	Not-determined
LG1-NODE_17149_length_2534_cov_4.063332	0.898706	0.0177317	0.993	Yes	No	Yes	Low-quality
LG1-NODE_17175_length_2530_cov_2.613333	0.997331	0.00507969		No	Yes	No	Not-determined
LG1-NODE_17196_length_2527_cov_6.203074	0.982009	0.00900748	0.973	Yes	Yes	Yes	Low-quality
LG1-NODE_17217_length_2525_cov_6.797166	0.743527	0.0296284	0.893	No	No	Yes	Not-determined
LG1-NODE_17219_length_2525_cov_5.208502	0.526332	0.0531196	0.987	Yes	No	No	Low-quality
LG1-NODE_17228_length_2524_cov_5.217092	1	0	0.993	Yes	Yes	Yes	Low-quality
LG1-NODE_17273_length_2520_cov_3.382150	0.494695	0.0669801	0.987	Yes	No	No	Low-quality
LG1-NODE_17279_length_2519_cov_7.701705	0.999998	0.000434323		No	Yes	No	Low-quality
LG1-NODE_17283_length_2519_cov_4.299919	0.157992	0.161474	1	Yes	No	No	Low-quality
LG1-NODE_17312_length_2516_cov_3.776107	0.0427059	0.245166	0.98	Yes	No	No	Not-determined
LG1-NODE_17325_length_2514_cov_3.314762	0.945758	0.0141438	0.993	Yes	Yes	Yes	Low-quality
LG1-NODE_17383_length_2505_cov_2.778367	0.709947	0.032291	0.96	Yes	No	Yes	Low-quality
LG1-NODE_17384_length_2504_cov_18.810943	0.940822	0.0147292	0.993	Yes	Yes	Yes	Low-quality
LG1-NODE_17387_length_2504_cov_8.153940	0.87516	0.0198089	0.853	No	No	Yes	Not-determined
LG1-NODE_17397_length_2503_cov_143.996732	0.820997	0.0236045	0.86	No	No	Yes	Low-quality
LG1-NODE_17415_length_2502_cov_4.299142	0.879752	0.0192613	0.993	Yes	No	Yes	Low-quality
LG1-NODE_17420_length_2501_cov_7.352821	0.999935	0.00132185	0.953	Yes	Yes	Yes	Low-quality
LG1-NODE_17422_length_2501_cov_5.771464	0.613402	0.0407319	1	Yes	No	No	Low-quality
LG1-NODE_17460_length_2496_cov_7.376075	0.0179955	0.302024	0.953	Yes	No	No	Low-quality
LG1-NODE_17464_length_2496_cov_4.948382	0.969627	0.0109147	0.993	Yes	Yes	Yes	Low-quality
LG1-NODE_17517_length_2490_cov_48.303080	0.994232	0.00634489	0.66	No	Yes	Yes	Low-quality
LG1-NODE_17539_length_2488_cov_3.611180	0.134671	0.171916	0.967	Yes	No	No	Low-quality
LG1-NODE_17592_length_2482_cov_4.247219	0.0834825	0.20077	0.96	Yes	No	No	Low-quality
LG1-NODE_17695_length_2471_cov_2.866722	0.999994	0.000585392		No	Yes	No	Low-quality
LG1-NODE_17697_length_2470_cov_7.271222	0.982767	0.00891306	0.987	Yes	Yes	Yes	Low-quality
LG1-NODE_17707_length_2469_cov_6.757249	1	0.000302138	nan	No	Yes	Yes	Low-quality
LG1-NODE_17786_length_2460_cov_179.291060	0.998576	0.00419216	0.86	No	Yes	Yes	Low-quality
LG1-NODE_17790_length_2460_cov_6.914345	0.725829	0.0309691	0.727	No	No	Yes	Low-quality
LG1-NODE_17791_length_2460_cov_4.408732	0.0130808	0.323854	0.993	Yes	No	No	Not-determined
LG1-NODE_17799_length_2459_cov_3.800333	0.990098	0.0073646	0.873	No	Yes	Yes	Low-quality
LG1-NODE_17821_length_2457_cov_2.845962	0.0464806	0.239501	0.98	Yes	No	No	Not-determined
LG1-NODE_17867_length_2451_cov_67.599332	0.9413	0.0146348		No	Yes	No	Low-quality
LG1-NODE_17929_length_2444_cov_45.593972	0.949467	0.0137284		No	Yes	No	Not-determined
LG1-NODE_17963_length_2441_cov_5.822716	0.949448	0.0137284	0.813	No	Yes	Yes	Low-quality
LG1-NODE_17973_length_2440_cov_6.833543	0.995105	0.00602387		No	Yes	No	Low-quality
LG1-NODE_18011_length_2435_cov_10.345798	0.989935	0.00742126		No	Yes	No	Low-quality
LG1-NODE_18081_length_2425_cov_25.695359	0.0377235	0.253361	0.987	Yes	No	No	Low-quality
LG1-NODE_18090_length_2424_cov_6.687632	0.999853	0.00190724	0.953	Yes	Yes	Yes	Low-quality
LG1-NODE_18102_length_2422_cov_444.212928	8.29058e-05	0.669613	0.953	Yes	No	No	Low-quality
LG1-NODE_18149_length_2416_cov_7.283355	0.427339	0.0898482	0.993	Yes	No	No	Low-quality
LG1-NODE_18152_length_2416_cov_5.480729	0.999999	0.000415439	0.907	No	Yes	Yes	Low-quality
LG1-NODE_18164_length_2414_cov_4.626113	0.911764	0.0169197	0.98	Yes	Yes	Yes	Low-quality
LG1-NODE_18169_length_2414_cov_2.865621	0.0430764	0.24458	0.967	Yes	No	No	Low-quality
LG1-NODE_18177_length_2413_cov_3.512299	0.919148	0.0164098	0.98	Yes	Yes	Yes	Not-determined
LG1-NODE_18219_length_2407_cov_6.468112	0.663999	0.0360299	1	Yes	No	No	Low-quality
LG1-NODE_18241_length_2405_cov_2.752340	0.986753	0.00815772	0.993	Yes	Yes	Yes	Low-quality
LG1-NODE_18339_length_2394_cov_4.020522	0.828139	0.0231324	1	Yes	No	Yes	Low-quality
LG1-NODE_18343_length_2393_cov_8.828486	0.95599	0.0128786	1	Yes	Yes	Yes	Low-quality
LG1-NODE_18355_length_2392_cov_4.284553	0.867365	0.0203188	0.787	No	No	Yes	Low-quality
LG1-NODE_18369_length_2390_cov_17.612420	0.460924	0.0807463	0.987	Yes	No	No	Low-quality
LG1-NODE_18393_length_2387_cov_12.665523	0.999998	0.000453206	0.893	No	Yes	Yes	Low-quality
LG1-NODE_18403_length_2387_cov_3.548027	0.00852781	0.354974	0.96	Yes	No	No	Low-quality
LG1-NODE_18411_length_2384_cov_79.392443	0.0397876	0.249603	0.96	Yes	No	No	Low-quality
LG1-NODE_18424_length_2383_cov_3.911512	0.9999	0.00158622	0.953	Yes	Yes	Yes	Low-quality
LG1-NODE_18497_length_2375_cov_7.012069	0.900242	0.0176751	0.593	No	Yes	Yes	Low-quality
LG1-NODE_18500_length_2375_cov_4.116379	0.533912	0.0515711	0.98	Yes	No	No	Low-quality
LG1-NODE_18555_length_2370_cov_3.816415	0.972683	0.0102727		No	Yes	No	Low-quality
LG1-NODE_18557_length_2370_cov_2.859179	0.938636	0.0149369		No	Yes	No	Low-quality
LG1-NODE_18581_length_2366_cov_5.355257	0.723774	0.0311391	0.94	No	No	Yes	Low-quality
LG1-NODE_18653_length_2358_cov_4.616153	0.999992	0.000623159	0.927	No	Yes	Yes	Not-determined
LG1-NODE_18695_length_2354_cov_4.738147	0.960604	0.0122932	0.973	Yes	Yes	Yes	Low-quality
LG1-NODE_18699_length_2354_cov_3.813832	0.523783	0.0535728	0.993	Yes	No	No	Low-quality
LG1-NODE_18834_length_2341_cov_3.073491	0.997595	0.0049475		No	Yes	No	Not-determined
LG1-NODE_18888_length_2334_cov_9.842914	0.926076	0.0158811		No	Yes	No	Not-determined
LG1-NODE_18923_length_2330_cov_6.774505	0.991264	0.00715688	0.927	No	Yes	Yes	Low-quality
LG1-NODE_18928_length_2330_cov_3.193407	0.999996	0.000547624	0.507	No	Yes	Yes	Not-determined
LG1-NODE_18933_length_2329_cov_4.973615	0.586319	0.0438288	0.96	Yes	No	No	Not-determined
LG1-NODE_19034_length_2318_cov_6.441008	0.983453	0.00878087		No	Yes	No	Not-determined
LG1-NODE_19099_length_2313_cov_2.385740	0.956519	0.0128031		No	Yes	No	Not-determined
LG1-NODE_19107_length_2311_cov_24.589982	0.535156	0.0514012	0.993	Yes	No	No	Low-quality
LG1-NODE_19142_length_2309_cov_3.752440	0.825744	0.0233212	0.973	Yes	No	Yes	Low-quality
LG1-NODE_19228_length_2299_cov_29.007130	0.95845	0.0125576	1	Yes	Yes	Yes	Low-quality
LG1-NODE_19239_length_2298_cov_7.741864	0.851143	0.0214518	0.993	Yes	No	Yes	Low-quality
LG1-NODE_19264_length_2295_cov_3.875446	0.998475	0.00426769	0.993	Yes	Yes	Yes	Low-quality
LG1-NODE_19270_length_2294_cov_6.407771	0.974089	0.0100461		No	Yes	No	Low-quality
LG1-NODE_19314_length_2290_cov_3.438926	0.999871	0.00179394	0.793	No	Yes	Yes	Not-determined
LG1-NODE_19358_length_2286_cov_5.294487	0.0165841	0.308029	0.967	Yes	No	No	Low-quality
LG1-NODE_19373_length_2284_cov_4.898161	0.436732	0.0871289	0.993	Yes	No	No	Low-quality
LG1-NODE_19385_length_2282_cov_17.794791	0.999253	0.00319133		No	Yes	No	Low-quality
LG1-NODE_19404_length_2280_cov_15.524045	0.10272	0.188118	0.993	Yes	No	No	Not-determined
LG1-NODE_19427_length_2279_cov_4.539568	0.812537	0.0242465	0.887	No	No	Yes	Low-quality
LG1-NODE_19432_length_2278_cov_47.139451	0.965392	0.0115756	0.673	No	Yes	Yes	Low-quality
LG1-NODE_19441_length_2278_cov_4.106163	0.948259	0.0138417	0.587	No	Yes	Yes	Not-determined
LG1-NODE_19475_length_2275_cov_84.912613	0.999631	0.0025304	1	Yes	Yes	Yes	Low-quality
LG1-NODE_19593_length_2265_cov_3.237104	0.952557	0.0133318		No	Yes	No	Low-quality
LG1-NODE_19618_length_2262_cov_7.496602	0.323668	0.11383	0.96	Yes	No	No	Low-quality
LG1-NODE_19642_length_2260_cov_16.137868	0.999999	0.000339905	0.94	No	Yes	Yes	Low-quality
LG1-NODE_19689_length_2255_cov_5.953636	0.943696	0.0143327		No	Yes	No	Low-quality
LG1-NODE_19718_length_2252_cov_3.487938	0.22279	0.139644	0.993	Yes	No	No	Low-quality
LG1-NODE_19725_length_2251_cov_4.882969	0.511824	0.0566697	1	Yes	No	No	Low-quality
LG1-NODE_19745_length_2249_cov_4.205105	0.968531	0.011198		No	Yes	No	Low-quality
LG1-NODE_19805_length_2243_cov_3.744516	0.712026	0.032121	0.973	Yes	No	Yes	Low-quality
LG1-NODE_19807_length_2242_cov_19.310014	0.00717479	0.367116	1	Yes	No	No	Low-quality
LG1-NODE_19867_length_2237_cov_3.429881	0.20238	0.146046	0.973	Yes	No	No	Not-determined
LG1-NODE_19916_length_2233_cov_5.528926	0.986649	0.00821437		No	Yes	No	Low-quality
LG1-NODE_19944_length_2231_cov_3.930607	0.210947	0.143459	0.953	Yes	No	No	Low-quality
LG1-NODE_19949_length_2230_cov_24.090575	0.999999	0.000396556	1	Yes	Yes	Yes	Low-quality
LG1-NODE_19973_length_2228_cov_94.160607	0.998766	0.00392779	0.967	Yes	Yes	Yes	Low-quality
LG1-NODE_19979_length_2228_cov_4.858260	0.52055	0.0543848	0.987	Yes	No	No	Low-quality
LG1-NODE_20005_length_2226_cov_2.665131	0.999649	0.00245487	0.98	Yes	Yes	Yes	Low-quality
LG1-NODE_20009_length_2225_cov_25.441935	0.853841	0.0212818	1	Yes	No	Yes	Low-quality
LG1-NODE_20016_length_2225_cov_3.725806	0.581	0.0443576	0.993	Yes	No	No	Low-quality
LG1-NODE_20025_length_2224_cov_4.688797	0.338421	0.110488	0.987	Yes	No	No	Not-determined
LG1-NODE_20048_length_2222_cov_6.895247	0.215474	0.14157	0.987	Yes	No	No	Low-quality
LG1-NODE_20067_length_2221_cov_3.281163	0.398517	0.0969673	1	Yes	No	No	Low-quality
LG1-NODE_20070_length_2220_cov_18.839261	0.983673	0.00876199	0.933	No	Yes	Yes	Low-quality
LG1-NODE_20130_length_2216_cov_13.217955	0.879431	0.019299	0.987	Yes	No	Yes	Low-quality
LG1-NODE_20139_length_2215_cov_6.032870	0.986753	0.00815772		No	Yes	No	Low-quality
LG1-NODE_20186_length_2211_cov_3.179035	0.999546	0.00277589	0.967	Yes	Yes	Yes	Low-quality
LG1-NODE_20217_length_2207_cov_4.577138	0.914369	0.0166742	0.953	Yes	Yes	Yes	Not-determined
LG1-NODE_20288_length_2201_cov_5.951538	0.997183	0.00511746	0.847	No	Yes	Yes	Low-quality
LG1-NODE_20290_length_2201_cov_4.426841	0.183188	0.152749	0.993	Yes	No	No	Low-quality
LG1-NODE_20295_length_2200_cov_6.960373	0.436344	0.0872234	1	Yes	No	No	Low-quality
LG1-NODE_20374_length_2192_cov_5.831540	0.89299	0.0182604	1	Yes	No	Yes	Low-quality
LG1-NODE_20383_length_2192_cov_2.489471	0.906153	0.0172596	0.993	Yes	Yes	Yes	Low-quality
LG1-NODE_20440_length_2186_cov_3.738151	0.943625	0.0143515		No	Yes	No	Not-determined
LG1-NODE_20456_length_2184_cov_4.501174	0.514844	0.0558199	0.96	Yes	No	No	Low-quality
LG1-NODE_20481_length_2182_cov_3.665726	0.474406	0.075931	0.96	Yes	No	No	Low-quality
LG1-NODE_20489_length_2181_cov_3.560207	0.999976	0.000849762	0.993	Yes	Yes	Yes	Low-quality
LG1-NODE_20504_length_2179_cov_20.355461	0.973443	0.0101405		No	Yes	No	Low-quality
LG1-NODE_20521_length_2177_cov_7.527333	0.835369	0.022547	0.993	Yes	No	Yes	Low-quality
LG1-NODE_20528_length_2177_cov_2.816211	0.938694	0.0149369	0.94	No	Yes	Yes	Low-quality
LG1-NODE_20529_length_2176_cov_6.283357	0.999986	0.000793111	0.927	No	Yes	Yes	Low-quality
LG1-NODE_20542_length_2175_cov_8.419811	0.254363	0.131128	1	Yes	No	No	Low-quality
LG1-NODE_20558_length_2173_cov_19.252125	0.210375	0.143648	0.98	Yes	No	No	Low-quality
LG1-NODE_20561_length_2173_cov_5.117092	0.967567	0.0112546	0.907	No	Yes	Yes	Low-quality
LG1-NODE_20568_length_2173_cov_2.392351	0.999977	0.000849762	nan	No	Yes	Yes	Low-quality
LG1-NODE_20574_length_2172_cov_5.091639	0.961229	0.012161		No	Yes	No	Not-determined
LG1-NODE_20575_length_2172_cov_4.984412	0.999633	0.0025304	1	Yes	Yes	Yes	Low-quality
LG1-NODE_20583_length_2171_cov_14.988185	0.985775	0.0084032		No	Yes	No	Low-quality
LG1-NODE_20624_length_2167_cov_11.587595	0.986364	0.00823325	1	Yes	Yes	Yes	Low-quality
LG1-NODE_20662_length_2163_cov_6.942600	0.549667	0.0488708	0.973	Yes	No	No	Not-determined
LG1-NODE_20673_length_2162_cov_6.624585	0.575297	0.0450374	0.967	Yes	No	No	Not-determined
LG1-NODE_20680_length_2161_cov_11.415954	0.99894	0.00372007		No	Yes	No	Not-determined
LG1-NODE_20693_length_2160_cov_3.446081	0.74601	0.0294018	1	Yes	No	Yes	Low-quality
LG1-NODE_20696_length_2159_cov_33.013783	0.999995	0.000547624	1	Yes	Yes	Yes	Low-quality
LG1-NODE_20703_length_2159_cov_4.232414	0.972146	0.0104804	0.867	No	Yes	Yes	Low-quality
LG1-NODE_20718_length_2157_cov_68.169363	0.351869	0.10741	0.993	Yes	No	No	Low-quality
LG1-NODE_20751_length_2153_cov_10.708294	0.992505	0.00683586	0.92	No	Yes	Yes	Not-determined
LG1-NODE_20777_length_2151_cov_5.435115	0.654967	0.0367097	1	Yes	No	No	Low-quality
LG1-NODE_20814_length_2149_cov_4.561127	0.995822	0.00583503	1	Yes	Yes	Yes	Low-quality
LG1-NODE_20825_length_2148_cov_4.677019	0.458857	0.0813317	1	Yes	No	No	Low-quality
LG1-NODE_20852_length_2145_cov_2.966986	0.0295432	0.26877	0.953	Yes	No	No	Low-quality
LG1-NODE_20854_length_2145_cov_2.059809	0.91045	0.0170141		No	Yes	No	Not-determined
LG1-NODE_20858_length_2144_cov_6.273815	0.957843	0.0126709		No	Yes	No	Not-determined
LG1-NODE_20900_length_2140_cov_282.950600	0.0419974	0.246204	0.973	Yes	No	No	Low-quality
LG1-NODE_20911_length_2140_cov_3.894005	0.691186	0.0338583	0.953	Yes	No	No	Low-quality
LG1-NODE_20944_length_2137_cov_33.883285	0.00201395	0.458834	0.987	Yes	No	No	Not-determined
LG1-NODE_20971_length_2135_cov_4.118269	0.92485	0.0159189	nan	No	Yes	Yes	Low-quality
LG1-NODE_21038_length_2129_cov_7.615236	0.97014	0.0107637		No	Yes	No	Not-determined
LG1-NODE_21048_length_2128_cov_17.986975	0.996431	0.0055329	0.987	Yes	Yes	Yes	Low-quality
LG1-NODE_21058_length_2128_cov_3.066570	0.921734	0.0162399		No	Yes	No	Low-quality
LG1-NODE_21083_length_2126_cov_6.394978	0.0196442	0.295831	1	Yes	No	No	Low-quality
LG1-NODE_21131_length_2123_cov_2.148936	0.924968	0.0159189		No	Yes	No	Low-quality
LG1-NODE_21177_length_2119_cov_4.125969	0.999588	0.00268147		No	Yes	No	Low-quality
LG1-NODE_21218_length_2116_cov_3.880155	0.104568	0.187193	0.987	Yes	No	No	Not-determined
LG1-NODE_21249_length_2113_cov_10.089893	0.00865064	0.354181	1	Yes	No	No	Low-quality
LG1-NODE_21252_length_2113_cov_5.240039	0.955406	0.012973		No	Yes	No	Low-quality
LG1-NODE_21260_length_2112_cov_30.774429	0.996876	0.00534406	0.993	Yes	Yes	Yes	Not-determined
LG1-NODE_21269_length_2112_cov_3.802139	0.998791	0.00390891	0.987	Yes	Yes	Yes	Low-quality
LG1-NODE_21288_length_2110_cov_3.330900	0.935381	0.0151446	0.853	No	Yes	Yes	Not-determined
LG1-NODE_21291_length_2110_cov_2.812165	1	0	0.973	Yes	Yes	Yes	Low-quality
LG1-NODE_21313_length_2108_cov_11.675110	0.79031	0.0261349	nan	No	No	Yes	Not-determined
LG1-NODE_21354_length_2105_cov_10.347317	0.962215	0.0120666	0.987	Yes	Yes	Yes	Low-quality
LG1-NODE_21393_length_2102_cov_5.314118	0.937439	0.0149558		No	Yes	No	Low-quality
LG1-NODE_21395_length_2102_cov_4.272594	0.997997	0.00464537	0.92	No	Yes	Yes	Low-quality
LG1-NODE_21486_length_2094_cov_4.720942	0.999342	0.00304026	0.993	Yes	Yes	Yes	Low-quality
LG1-NODE_21495_length_2094_cov_2.689554	0.925895	0.0158811	1	Yes	Yes	Yes	Low-quality
LG1-NODE_21597_length_2086_cov_2.469227	0.218586	0.140721	0.993	Yes	No	No	Not-determined
LG1-NODE_21608_length_2085_cov_3.142365	0.0547098	0.228624	0.993	Yes	No	No	Not-determined
LG1-NODE_21752_length_2071_cov_84.185020	0.823659	0.0234345	1	Yes	No	Yes	Low-quality
LG1-NODE_21754_length_2071_cov_11.000992	0.936181	0.0150125		No	Yes	No	Low-quality
LG1-NODE_21803_length_2067_cov_3.366302	0.999999	0.000339905	0.993	Yes	Yes	Yes	Not-determined
LG1-NODE_21805_length_2067_cov_3.046720	0.930413	0.0155412	1	Yes	Yes	Yes	Low-quality
LG1-NODE_21816_length_2066_cov_4.410244	0.999921	0.0014918	0.793	No	Yes	Yes	Low-quality
LG1-NODE_21820_length_2066_cov_3.247638	0.919154	0.0164098	0.953	Yes	Yes	Yes	Not-determined
LG1-NODE_21836_length_2064_cov_6.571429	0.991831	0.00700582		No	Yes	No	Low-quality
LG1-NODE_21902_length_2060_cov_5.534165	0.998109	0.00451318	0.907	No	Yes	Yes	Low-quality
LG1-NODE_21917_length_2059_cov_5.113772	0.9797	0.0093285		No	Yes	No	Low-quality
LG1-NODE_21940_length_2057_cov_48.091908	0.952972	0.0132941	0.767	No	Yes	Yes	Low-quality
LG1-NODE_21978_length_2055_cov_3.719500	0.0877609	0.197655	0.967	Yes	No	No	Not-determined
LG1-NODE_21999_length_2054_cov_3.052526	0.00750898	0.364302	1	Yes	No	No	Not-determined
LG1-NODE_22017_length_2052_cov_69.463195	0.402761	0.095721	1	Yes	No	No	Not-determined
LG1-NODE_22043_length_2051_cov_3.521042	0.907353	0.017203		No	Yes	No	Not-determined
LG1-NODE_22053_length_2050_cov_4.999499	0.904865	0.017354	0.993	Yes	Yes	Yes	Low-quality
LG1-NODE_22069_length_2049_cov_4.453360	0.990222	0.00732684	0.993	Yes	Yes	Yes	Low-quality
LG1-NODE_22082_length_2048_cov_6.329654	0.668493	0.0356711	1	Yes	No	No	Low-quality
LG1-NODE_22097_length_2047_cov_5.506024	0.018125	0.30142	0.993	Yes	No	No	Not-determined
LG1-NODE_22114_length_2046_cov_6.126570	0.99019	0.00734572	0.88	No	Yes	Yes	Not-determined
LG1-NODE_22145_length_2044_cov_3.212670	0.961542	0.0120855	0.867	No	Yes	Yes	Low-quality
LG1-NODE_22194_length_2040_cov_3.536524	0.034683	0.258913	0.993	Yes	No	No	Low-quality
LG1-NODE_22199_length_2039_cov_7.606351	0.999998	0.000434323	0.987	Yes	Yes	Yes	Not-determined
LG1-NODE_22226_length_2037_cov_5.832492	0.946189	0.0141061	1	Yes	Yes	Yes	Low-quality
LG1-NODE_22265_length_2034_cov_11.731177	0.999953	0.00109525	0.807	No	Yes	Yes	Low-quality
LG1-NODE_22270_length_2034_cov_4.050025	0.993374	0.00664703		No	Yes	No	Low-quality
LG1-NODE_22291_length_2031_cov_37.053644	0.946792	0.0140683		No	Yes	No	Low-quality
LG1-NODE_22302_length_2031_cov_3.875000	0.915589	0.0165609	0.953	Yes	Yes	Yes	Low-quality
LG1-NODE_22315_length_2030_cov_3.220759	0.999038	0.00353123	0.973	Yes	Yes	Yes	Low-quality
LG1-NODE_22323_length_2029_cov_4.414894	0.998739	0.00394667	1	Yes	Yes	Yes	Low-quality
LG1-NODE_22368_length_2025_cov_14.303553	0.996804	0.00538183	0.993	Yes	Yes	Yes	Low-quality
LG1-NODE_22373_length_2025_cov_5.319797	0.977878	0.0095551		No	Yes	No	Low-quality
LG1-NODE_22390_length_2024_cov_4.037075	0.99859	0.00417328		No	Yes	No	Low-quality
LG1-NODE_22409_length_2023_cov_3.414126	0.892321	0.0182793	1	Yes	No	Yes	Low-quality
LG1-NODE_22435_length_2020_cov_5.467684	0.957359	0.0127842	nan	No	Yes	Yes	Low-quality
LG1-NODE_22457_length_2019_cov_3.285132	0.438358	0.0866757	1	Yes	No	No	Not-determined
LG1-NODE_22502_length_2014_cov_7.306789	0.953697	0.0131808	0.993	Yes	Yes	Yes	Low-quality
LG1-NODE_22503_length_2014_cov_6.685043	0.5151	0.0557822	0.98	Yes	No	No	Low-quality
LG1-NODE_22512_length_2013_cov_158.697651	0.989081	0.00757232	nan	No	Yes	Yes	Low-quality
LG1-NODE_22533_length_2012_cov_6.983137	0.967864	0.0112546	1	Yes	Yes	Yes	Low-quality
LG1-NODE_22586_length_2008_cov_3.015873	0.999648	0.00245487	0.873	No	Yes	Yes	Low-quality
LG1-NODE_22627_length_2003_cov_8.909651	0.999513	0.00290807		No	Yes	No	Low-quality
LG1-NODE_22685_length_1999_cov_3.624486	0.988416	0.00781781		No	Yes	No	Low-quality
LG1-NODE_22691_length_1998_cov_8.437983	0.970636	0.0106881		No	Yes	No	Not-determined
LG1-NODE_22743_length_1995_cov_2.970103	0.946147	0.0141061	1	Yes	Yes	Yes	Low-quality
LG1-NODE_22761_length_1993_cov_6.452528	0.825743	0.0233212	1	Yes	No	Yes	Low-quality
LG1-NODE_22779_length_1992_cov_4.144037	0.999686	0.00237933		No	Yes	No	Not-determined
LG1-NODE_22843_length_1987_cov_2.862836	0.000420055	0.568094	0.993	Yes	No	No	Not-determined
LG1-NODE_22853_length_1986_cov_4.400311	0.969102	0.0110091	0.52	No	Yes	Yes	Low-quality
LG1-NODE_22854_length_1986_cov_4.222683	0.998656	0.00407886	0.84	No	Yes	Yes	Low-quality
LG1-NODE_22864_length_1986_cov_2.475401	0.985423	0.00845985	0.967	Yes	Yes	Yes	Not-determined
LG1-NODE_22881_length_1984_cov_16.642302	0.577902	0.0447164	1	Yes	No	No	Low-quality
LG1-NODE_22888_length_1984_cov_4.099533	0.999665	0.00243598	0.86	No	Yes	Yes	Low-quality
LG1-NODE_22924_length_1982_cov_5.051375	0.775228	0.0272868	0.52	No	No	Yes	Low-quality
LG1-NODE_22980_length_1978_cov_5.281331	0.988946	0.00762897	0.96	Yes	Yes	Yes	Low-quality
LG1-NODE_23032_length_1975_cov_9.334896	0.973099	0.0101971	0.98	Yes	Yes	Yes	Low-quality
LG1-NODE_23140_length_1967_cov_6.428347	1	0		No	Yes	No	Low-quality
LG1-NODE_23150_length_1967_cov_3.667364	0.999786	0.00203943	0.96	Yes	Yes	Yes	Not-determined
LG1-NODE_23208_length_1963_cov_3.470126	0.928834	0.0156734	1	Yes	Yes	Yes	Low-quality
LG1-NODE_23216_length_1962_cov_26.346093	0.960855	0.0122366		No	Yes	No	Not-determined
LG1-NODE_23233_length_1961_cov_6.566632	0.999203	0.00326686	1	Yes	Yes	Yes	Low-quality
LG1-NODE_23247_length_1960_cov_8.605774	0.914407	0.0166742	0.933	No	Yes	Yes	Low-quality
LG1-NODE_23283_length_1958_cov_3.147136	0.4841	0.072192	0.953	Yes	No	No	Not-determined
LG1-NODE_23292_length_1957_cov_4.195584	0.999999	0.000396556	0.993	Yes	Yes	Yes	Low-quality
LG1-NODE_23300_length_1957_cov_2.716088	0.996527	0.00551401	0.78	No	Yes	Yes	Not-determined
LG1-NODE_23306_length_1956_cov_8.998422	0.974875	0.00993277	0.933	No	Yes	Yes	Not-determined
LG1-NODE_23365_length_1953_cov_4.065332	0.829001	0.0230758	1	Yes	No	Yes	Low-quality
LG1-NODE_23390_length_1951_cov_3.934072	0.994228	0.00634489	0.973	Yes	Yes	Yes	Low-quality
LG1-NODE_23396_length_1951_cov_2.706751	0.938425	0.0149369	0.993	Yes	Yes	Yes	Low-quality
LG1-NODE_23450_length_1947_cov_4.184989	0.00829974	0.357051	0.973	Yes	No	No	Not-determined
LG1-NODE_23453_length_1947_cov_3.601480	0.999963	0.00105748	0.88	No	Yes	Yes	Low-quality
LG1-NODE_23461_length_1946_cov_13.039662	0.985255	0.00849762	1	Yes	Yes	Yes	Low-quality
LG1-NODE_23514_length_1943_cov_3.383475	0.989379	0.00757232		No	Yes	No	Low-quality
LG1-NODE_23520_length_1942_cov_3.959194	0.0101292	0.343134	1	Yes	No	No	Not-determined
LG1-NODE_23536_length_1941_cov_9.548250	0.542711	0.0500415	1	Yes	No	No	Low-quality
LG1-NODE_23559_length_1940_cov_2.650398	0.989812	0.00745902		No	Yes	No	Low-quality
LG1-NODE_23575_length_1939_cov_3.062102	0.0154229	0.312675	0.987	Yes	No	No	Low-quality
LG1-NODE_23614_length_1935_cov_21.701064	0.943119	0.0144082	1	Yes	Yes	Yes	Low-quality
LG1-NODE_23666_length_1932_cov_3.222163	0.969841	0.010877	0.98	Yes	Yes	Yes	Low-quality
LG1-NODE_23667_length_1932_cov_3.173681	0.876178	0.0197522	0.887	No	No	Yes	Not-determined
LG1-NODE_23671_length_1932_cov_2.866809	0.714652	0.0318566	1	Yes	No	Yes	Low-quality
LG1-NODE_23694_length_1930_cov_15.028267	0.994209	0.00634489	0.973	Yes	Yes	Yes	Low-quality
LG1-NODE_23748_length_1927_cov_5.388889	0.6109	0.0410718	0.967	Yes	No	No	Low-quality
LG1-NODE_23774_length_1925_cov_70.744385	0.999623	0.00258705		No	Yes	No	Low-quality
LG1-NODE_23782_length_1925_cov_5.108556	0.957861	0.0126709	0.98	Yes	Yes	Yes	Low-quality
LG1-NODE_23826_length_1922_cov_5.499197	0.268226	0.127389	0.967	Yes	No	No	Low-quality
LG1-NODE_23840_length_1921_cov_11.283494	0.725669	0.030988	0.94	No	No	Yes	Low-quality
LG1-NODE_23848_length_1921_cov_3.548232	0.999166	0.00332351	nan	No	Yes	Yes	Low-quality
LG1-NODE_23861_length_1920_cov_5.639142	0.753715	0.0290807	0.953	Yes	No	Yes	Low-quality
LG1-NODE_23874_length_1919_cov_7.353004	0.928425	0.0157112		No	Yes	No	Low-quality
LG1-NODE_23875_length_1919_cov_7.285408	0.998519	0.00422993		No	Yes	No	Low-quality
LG1-NODE_23887_length_1918_cov_16.752550	0.945283	0.0141627	0.747	No	Yes	Yes	Low-quality
LG1-NODE_23924_length_1916_cov_24.055884	0.608827	0.0413362	0.967	Yes	No	No	Low-quality
LG1-NODE_23926_length_1916_cov_6.957012	0.907316	0.017203		No	Yes	No	Low-quality
LG1-NODE_23929_length_1916_cov_6.076840	0.455606	0.0822003	1	Yes	No	No	Low-quality
LG1-NODE_23932_length_1916_cov_4.110156	0.432632	0.0882053	0.953	Yes	No	No	Low-quality
LG1-NODE_23935_length_1916_cov_3.837722	0.216968	0.141098	0.967	Yes	No	No	Not-determined
LG1-NODE_23979_length_1913_cov_206.205059	0.665286	0.0358977	1	Yes	No	No	Low-quality
LG1-NODE_23980_length_1913_cov_7.803014	1	0		No	Yes	No	Not-determined
LG1-NODE_23997_length_1913_cov_2.232508	0.999991	0.000623159	0.993	Yes	Yes	Yes	Low-quality
LG1-NODE_24020_length_1911_cov_11.217134	0.52171	0.054026	1	Yes	No	No	Not-determined
LG1-NODE_24067_length_1908_cov_3.468430	0.0265783	0.275889	0.993	Yes	No	No	Not-determined
LG1-NODE_24074_length_1907_cov_18.966523	0.901473	0.0175806		No	Yes	No	Low-quality
LG1-NODE_24078_length_1907_cov_4.605292	0.974703	0.00998943	1	Yes	Yes	Yes	Low-quality
LG1-NODE_24106_length_1906_cov_3.233387	0.0927053	0.194105	1	Yes	No	No	Low-quality
LG1-NODE_24115_length_1905_cov_18.116757	0.998665	0.00405997	0.993	Yes	Yes	Yes	Low-quality
LG1-NODE_24121_length_1905_cov_4.240000	0.793375	0.0258517	1	Yes	No	Yes	Low-quality
LG1-NODE_24135_length_1904_cov_3.902650	0.406899	0.0945313	0.993	Yes	No	No	Not-determined
LG1-NODE_24170_length_1902_cov_3.656741	0.00306472	0.428733	0.98	Yes	No	No	Low-quality
LG1-NODE_24219_length_1899_cov_7.250542	0.78559	0.0264937	0.967	Yes	No	Yes	Not-determined
LG1-NODE_24281_length_1895_cov_9.316304	0.961392	0.012161	0.993	Yes	Yes	Yes	Low-quality
LG1-NODE_24291_length_1894_cov_9.710712	0.968083	0.0112546	0.92	No	Yes	Yes	Low-quality
LG1-NODE_24314_length_1893_cov_9.252448	1	0		No	Yes	No	Not-determined
LG1-NODE_24317_length_1893_cov_5.047878	0.001455	0.482608	0.967	Yes	No	No	Low-quality
LG1-NODE_24329_length_1892_cov_12.630376	0.995633	0.00585392		No	Yes	No	Low-quality
LG1-NODE_24332_length_1892_cov_6.486663	0.941028	0.0146914	1	Yes	Yes	Yes	Low-quality
LG1-NODE_24358_length_1891_cov_3.576797	3.5583e-05	0.717841	1	Yes	No	No	Not-determined
LG1-NODE_24397_length_1888_cov_6.717949	0.94872	0.0138417	nan	No	Yes	Yes	Low-quality
LG1-NODE_24401_length_1888_cov_4.331697	0.99992	0.0014918	0.987	Yes	Yes	Yes	Not-determined
LG1-NODE_24456_length_1883_cov_4.585339	0.894057	0.0181283	0.893	No	No	Yes	Low-quality
LG1-NODE_24473_length_1882_cov_4.220033	0.939656	0.0148047	nan	No	Yes	Yes	Low-quality
LG1-NODE_24481_length_1881_cov_40.679628	0.205624	0.145083	0.987	Yes	No	No	Low-quality
LG1-NODE_24531_length_1878_cov_4.561163	0.999671	0.00243598	1	Yes	Yes	Yes	Low-quality
LG1-NODE_24561_length_1876_cov_2.224602	0.999148	0.0033424	0.993	Yes	Yes	Yes	Low-quality
LG1-NODE_24623_length_1871_cov_44.428414	0.998956	0.00370119	1	Yes	Yes	Yes	Low-quality
LG1-NODE_24671_length_1869_cov_2.265711	1	0	0.993	Yes	Yes	Yes	Low-quality
LG1-NODE_24675_length_1868_cov_7.437397	0.999999	0.000434323	0.993	Yes	Yes	Yes	Low-quality
LG1-NODE_24714_length_1866_cov_4.332965	0.925337	0.0159189	0.993	Yes	Yes	Yes	Low-quality
LG1-NODE_24741_length_1864_cov_28.082919	0.995342	0.0059861	0.987	Yes	Yes	Yes	Low-quality
LG1-NODE_24742_length_1864_cov_5.190713	0.972259	0.0104426	0.987	Yes	Yes	Yes	Low-quality
LG1-NODE_24782_length_1862_cov_3.153846	0.00140775	0.484988	0.96	Yes	No	No	Not-determined
LG1-NODE_24811_length_1859_cov_6.721729	0.00372031	0.414608	1	Yes	No	No	Not-determined
LG1-NODE_24824_length_1859_cov_2.618071	0.0189964	0.298266	0.96	Yes	No	No	Low-quality
LG1-NODE_24826_length_1858_cov_20.855796	0.931418	0.0154657		No	Yes	No	Low-quality
LG1-NODE_24842_length_1857_cov_34.076582	0.937827	0.0149558		No	Yes	No	Low-quality
LG1-NODE_24859_length_1856_cov_12.156580	0.497384	0.065375	0.993	Yes	No	No	Low-quality
LG1-NODE_24864_length_1856_cov_4.923931	0.000924522	0.514352	0.98	Yes	No	No	Not-determined
LG1-NODE_24873_length_1856_cov_3.383120	0.156997	0.161965	1	Yes	No	No	Low-quality
LG1-NODE_24913_length_1854_cov_2.682046	0.999812	0.00202055	0.913	No	Yes	Yes	Low-quality
LG1-NODE_24915_length_1854_cov_2.572540	0.970033	0.0108203	0.98	Yes	Yes	Yes	Low-quality
LG1-NODE_24979_length_1850_cov_3.513092	0.154699	0.162984	0.967	Yes	No	No	Not-determined
LG1-NODE_25002_length_1848_cov_17.663692	0.0164677	0.308596	0.98	Yes	No	No	Not-determined
LG1-NODE_25004_length_1848_cov_6.261573	0.968478	0.011198	0.867	No	Yes	Yes	Not-determined
LG1-NODE_25013_length_1848_cov_2.587842	0.0123019	0.328103	0.98	Yes	No	No	Low-quality
LG1-NODE_25026_length_1847_cov_3.448661	0.999392	0.00300249	0.993	Yes	Yes	Yes	Low-quality
LG1-NODE_25032_length_1847_cov_2.702567	0.998209	0.00445653	1	Yes	Yes	Yes	Low-quality
LG1-NODE_25056_length_1845_cov_4.162011	0.567031	0.0460382	0.987	Yes	No	No	Low-quality
LG1-NODE_25080_length_1843_cov_9.016779	0.963682	0.0117834		No	Yes	No	Not-determined
LG1-NODE_25112_length_1841_cov_12.464726	0.704989	0.032612	0.993	Yes	No	Yes	Low-quality
LG1-NODE_25125_length_1841_cov_3.364502	0.993623	0.00659038	0.993	Yes	Yes	Yes	Low-quality
LG1-NODE_25203_length_1836_cov_3.747333	0.999976	0.000849762	nan	No	Yes	Yes	Low-quality
LG1-NODE_25223_length_1835_cov_4.841573	0.760527	0.0286464	0.92	No	No	Yes	Low-quality
LG1-NODE_25252_length_1833_cov_4.015748	7.97311e-06	0.791733	0.973	Yes	No	No	Not-determined
LG1-NODE_25261_length_1833_cov_2.834083	0.0766134	0.206436	0.98	Yes	No	No	Not-determined
LG1-NODE_25297_length_1831_cov_3.085586	0.999686	0.00237933	0.987	Yes	Yes	Yes	Not-determined
LG1-NODE_25337_length_1828_cov_20.692047	0.457572	0.0817093	1	Yes	No	No	Not-determined
LG1-NODE_25358_length_1827_cov_5.000564	0.0318129	0.264049	1	Yes	No	No	Low-quality
LG1-NODE_25412_length_1824_cov_3.107971	0.964851	0.0116323	0.967	Yes	Yes	Yes	Not-determined
LG1-NODE_25463_length_1821_cov_6.470555	0.904227	0.0174296	0.993	Yes	Yes	Yes	Low-quality
LG1-NODE_25489_length_1820_cov_4.535977	0.999952	0.00111413		No	Yes	No	Low-quality
LG1-NODE_25501_length_1819_cov_6.979025	0.998832	0.00385225		No	Yes	No	Not-determined
LG1-NODE_25532_length_1818_cov_2.733409	0.999996	0.000547624	0.987	Yes	Yes	Yes	Low-quality
LG1-NODE_25553_length_1816_cov_10.292447	0.655575	0.036672	0.987	Yes	No	No	Low-quality
LG1-NODE_25577_length_1815_cov_3.594886	0.99362	0.00659038	1	Yes	Yes	Yes	Low-quality
LG1-NODE_25595_length_1813_cov_35.677474	0.995793	0.00583503	0.873	No	Yes	Yes	Low-quality
LG1-NODE_25598_length_1813_cov_5.465870	0.000175736	0.623234	0.993	Yes	No	No	Not-determined
LG1-NODE_25603_length_1813_cov_3.477816	0.923753	0.0159944		No	Yes	No	Low-quality
LG1-NODE_25604_length_1813_cov_3.278157	1	0.000283254	0.973	Yes	Yes	Yes	Low-quality
LG1-NODE_25625_length_1811_cov_54.080296	0.95425	0.0131052	1	Yes	Yes	Yes	Low-quality
LG1-NODE_25643_length_1810_cov_8.380057	0.890148	0.0184682	0.98	Yes	No	Yes	Low-quality
LG1-NODE_25663_length_1809_cov_75.687001	0.672161	0.035369	1	Yes	No	No	Low-quality
LG1-NODE_25674_length_1808_cov_9.537935	0.51123	0.0569529	0.967	Yes	No	No	Low-quality
LG1-NODE_25684_length_1808_cov_2.869937	0.999318	0.00307803		No	Yes	No	Low-quality
LG1-NODE_25729_length_1805_cov_4.468571	0.878	0.019469	0.72	No	No	Yes	Low-quality
LG1-NODE_25763_length_1803_cov_3.375286	0.999999	0.000434323	1	Yes	Yes	Yes	Low-quality
LG1-NODE_25834_length_1799_cov_3.458716	0.770606	0.0277778	1	Yes	No	Yes	Low-quality
LG1-NODE_25841_length_1798_cov_10.313827	0.968212	0.0112169		No	Yes	No	Low-quality
LG1-NODE_25862_length_1797_cov_64.570034	0.999933	0.00135962	0.987	Yes	Yes	Yes	Low-quality
LG1-NODE_25885_length_1796_cov_4.431936	0.270772	0.126917	0.98	Yes	No	No	Low-quality
LG1-NODE_25906_length_1795_cov_4.783908	0.909505	0.0170708		No	Yes	No	Low-quality
LG1-NODE_25923_length_1794_cov_7.120184	0.835532	0.022547	0.96	Yes	No	Yes	Low-quality
LG1-NODE_25967_length_1792_cov_3.980426	0.132113	0.172842	0.98	Yes	No	No	Not-determined
LG1-NODE_25981_length_1791_cov_87.148618	0.999863	0.00188836	1	Yes	Yes	Yes	Low-quality
LG1-NODE_26002_length_1790_cov_24.448991	0.999893	0.00168064	0.96	Yes	Yes	Yes	Low-quality
LG1-NODE_26016_length_1789_cov_23.429066	0.386374	0.0997054	0.967	Yes	No	No	Low-quality
LG1-NODE_26063_length_1787_cov_5.457852	0.999345	0.00304026	0.953	Yes	Yes	Yes	Not-determined
LG1-NODE_26066_length_1787_cov_4.057159	0.0140787	0.31902	0.993	Yes	No	No	Not-determined
LG1-NODE_26085_length_1786_cov_3.674754	0.775198	0.0273057	0.953	Yes	No	Yes	Low-quality
LG1-NODE_26115_length_1784_cov_27.873337	0.909847	0.017033		No	Yes	No	Low-quality
LG1-NODE_26148_length_1782_cov_7.486393	0.857518	0.0209797	0.927	No	No	Yes	Not-determined
LG1-NODE_26157_length_1782_cov_3.809496	0.96141	0.012161	1	Yes	Yes	Yes	Low-quality
LG1-NODE_26163_length_1781_cov_48.695249	0.980346	0.00925296		No	Yes	No	Low-quality
LG1-NODE_26189_length_1780_cov_4.427826	0.917123	0.0164854	0.913	No	Yes	Yes	Low-quality
LG1-NODE_26220_length_1778_cov_18.905398	0.958513	0.0125576	0.967	Yes	Yes	Yes	Low-quality
LG1-NODE_26226_length_1778_cov_8.238537	0.000954524	0.512218	1	Yes	No	No	Not-determined
LG1-NODE_26245_length_1778_cov_3.139872	0.991854	0.00698693	0.973	Yes	Yes	Yes	Not-determined
LG1-NODE_26281_length_1775_cov_7.475581	0.962197	0.0120666	0.98	Yes	Yes	Yes	Low-quality
LG1-NODE_26325_length_1773_cov_4.332363	0.757944	0.0288164	nan	No	No	Yes	Low-quality
LG1-NODE_26384_length_1769_cov_11.289382	0.999229	0.00324798	0.98	Yes	Yes	Yes	Low-quality
LG1-NODE_26414_length_1767_cov_28.944509	0.00634968	0.375482	0.967	Yes	No	No	Low-quality
LG1-NODE_26465_length_1764_cov_15.040374	0.996395	0.00557066		No	Yes	No	Low-quality
LG1-NODE_26510_length_1763_cov_2.987705	0.0107895	0.338149	0.967	Yes	No	No	Not-determined
LG1-NODE_26512_length_1762_cov_17.706503	0.942902	0.014446	1	Yes	Yes	Yes	Low-quality
LG1-NODE_26523_length_1762_cov_3.141183	0.996561	0.00549513		No	Yes	No	Not-determined
LG1-NODE_26534_length_1761_cov_12.771981	0.816712	0.0239633	0.753	No	No	Yes	Low-quality
LG1-NODE_26616_length_1757_cov_4.891304	0.715327	0.0318	0.993	Yes	No	Yes	Low-quality
LG1-NODE_26633_length_1756_cov_5.155203	0.992306	0.00685475	nan	No	Yes	Yes	Low-quality
LG1-NODE_26642_length_1756_cov_2.902410	0.939556	0.0148047		No	Yes	No	Low-quality
LG1-NODE_26768_length_1749_cov_4.105077	0.999141	0.00336128	1	Yes	Yes	Yes	Low-quality
LG1-NODE_26774_length_1749_cov_3.397875	0.96375	0.0117645	0.967	Yes	Yes	Yes	Low-quality
LG1-NODE_26776_length_1749_cov_3.253247	0.473804	0.0761576	1	Yes	No	No	Low-quality
LG1-NODE_26799_length_1748_cov_2.305375	0.00160726	0.475602	1	Yes	No	No	Low-quality
LG1-NODE_26831_length_1746_cov_2.881135	0.809941	0.0244354	0.933	No	No	Yes	Not-determined
LG1-NODE_26833_length_1746_cov_2.829095	0.999259	0.00319133	1	Yes	Yes	Yes	Low-quality
LG1-NODE_26897_length_1742_cov_23.854772	0.99463	0.00615605	0.98	Yes	Yes	Yes	Low-quality
LG1-NODE_26960_length_1738_cov_11.142008	0.999859	0.00190724		No	Yes	No	Low-quality
LG1-NODE_27054_length_1734_cov_2.281120	0.00107803	0.503154	1	Yes	No	No	Not-determined
LG1-NODE_27080_length_1733_cov_2.178784	0.999991	0.000623159		No	Yes	No	Low-quality
LG1-NODE_27084_length_1732_cov_10.431127	0.920215	0.0163343	0.967	Yes	Yes	Yes	Low-quality
LG1-NODE_27116_length_1731_cov_3.539379	0.870264	0.020111	0.967	Yes	No	Yes	Not-determined
LG1-NODE_27161_length_1729_cov_3.257467	0.373763	0.102802	0.987	Yes	No	No	Low-quality
LG1-NODE_27178_length_1728_cov_3.790795	0.000447204	0.56377	0.993	Yes	No	No	Low-quality
LG1-NODE_27241_length_1725_cov_3.282036	0.994302	0.00632601	0.98	Yes	Yes	Yes	Low-quality
LG1-NODE_27251_length_1724_cov_11.745357	0.994927	0.00611829	0.993	Yes	Yes	Yes	Low-quality
LG1-NODE_27264_length_1724_cov_3.173757	0.00854698	0.354823	0.987	Yes	No	No	Low-quality
LG1-NODE_27295_length_1722_cov_5.756449	0.901518	0.0175806	1	Yes	Yes	Yes	Low-quality
LG1-NODE_27296_length_1722_cov_4.968206	0.977184	0.00961175		No	Yes	No	Low-quality
LG1-NODE_27388_length_1717_cov_33.107100	0.997369	0.00506081	0.967	Yes	Yes	Yes	Low-quality
LG1-NODE_27403_length_1717_cov_2.859807	0.997312	0.00507969	0.987	Yes	Yes	Yes	Low-quality
LG1-NODE_27446_length_1715_cov_2.239759	0.757514	0.0288353	1	Yes	No	Yes	Low-quality
LG1-NODE_27448_length_1714_cov_25.794454	1	0.000283254	0.993	Yes	Yes	Yes	Low-quality
LG1-NODE_27554_length_1708_cov_15.697520	0.954136	0.0131052	0.987	Yes	Yes	Yes	Low-quality
LG1-NODE_27622_length_1705_cov_3.294545	0.809396	0.0244731	0.953	Yes	No	Yes	Low-quality
LG1-NODE_27632_length_1704_cov_4.806549	0.998515	0.00422993		No	Yes	No	Low-quality
LG1-NODE_27657_length_1703_cov_5.790049	0.943847	0.0142949	0.873	No	Yes	Yes	Low-quality
LG1-NODE_27671_length_1703_cov_2.745146	4.06205e-06	0.821116	1	Yes	No	No	Low-quality
LG1-NODE_27729_length_1699_cov_161.191606	0.717319	0.0316489	0.993	Yes	No	Yes	Low-quality
LG1-NODE_27739_length_1699_cov_4.174574	0.0762159	0.206813	0.993	Yes	No	No	Not-determined
LG1-NODE_27753_length_1698_cov_46.762629	1	0.000283254	0.993	Yes	Yes	Yes	Low-quality
LG1-NODE_27769_length_1697_cov_6.227162	1	0	0.9	No	Yes	Yes	Low-quality
LG1-NODE_27771_length_1697_cov_5.484775	0.984818	0.00857316	1	Yes	Yes	Yes	Low-quality
LG1-NODE_27778_length_1697_cov_3.313642	0.837221	0.0225093	1	Yes	No	Yes	Low-quality
LG1-NODE_27814_length_1695_cov_3.733537	0.999283	0.00311579	0.927	No	Yes	Yes	Low-quality
LG1-NODE_27830_length_1694_cov_6.293472	0.0254472	0.278646	0.967	Yes	No	No	Low-quality
LG1-NODE_27871_length_1692_cov_11.605987	0.999985	0.000811995	0.987	Yes	Yes	Yes	Low-quality
LG1-NODE_27872_length_1692_cov_10.302993	0.772128	0.0275889	nan	No	No	Yes	Low-quality
LG1-NODE_27880_length_1692_cov_4.244960	0.0793737	0.204094	0.96	Yes	No	No	Not-determined
LG1-NODE_27895_length_1691_cov_6.528729	0.963158	0.0119156	1	Yes	Yes	Yes	Low-quality
LG1-NODE_27919_length_1690_cov_3.648930	0.999942	0.00124632		No	Yes	No	Low-quality
LG1-NODE_27948_length_1688_cov_5.685854	0.107543	0.185286	0.987	Yes	No	No	Low-quality
LG1-NODE_27953_length_1688_cov_3.894672	0.999339	0.00305914	1	Yes	Yes	Yes	Low-quality
LG1-NODE_27963_length_1688_cov_2.398040	0.0122795	0.328291	0.967	Yes	No	No	Not-determined
LG1-NODE_27981_length_1686_cov_5.564071	0.990594	0.0072513		No	Yes	No	Not-determined
LG1-NODE_27991_length_1686_cov_3.421827	0.814827	0.0241332	0.9	No	No	Yes	Low-quality
LG1-NODE_28033_length_1684_cov_3.551258	0.491347	0.0685664	0.987	Yes	No	No	Low-quality
LG1-NODE_28048_length_1683_cov_7.361794	0.240915	0.134753	0.98	Yes	No	No	Low-quality
LG1-NODE_28053_length_1683_cov_4.825553	0.96149	0.0120855	0.74	No	Yes	Yes	Low-quality
LG1-NODE_28090_length_1682_cov_2.270436	0.998144	0.0044943	nan	No	Yes	Yes	Low-quality
LG1-NODE_28140_length_1679_cov_3.628079	0.775092	0.0273246	0.973	Yes	No	Yes	Low-quality
LG1-NODE_28146_length_1679_cov_3.068350	0.82478	0.0233968	0.967	Yes	No	Yes	Low-quality
LG1-NODE_28150_length_1679_cov_2.634236	0.930697	0.0155412		No	Yes	No	Low-quality
LG1-NODE_28152_length_1678_cov_50.772027	0.98836	0.00783669		No	Yes	No	Low-quality
LG1-NODE_28164_length_1678_cov_4.378928	0.989062	0.00757232	0.987	Yes	Yes	Yes	Low-quality
LG1-NODE_28169_length_1678_cov_3.349969	0.832728	0.0227925	0.973	Yes	No	Yes	Low-quality
LG1-NODE_28182_length_1677_cov_4.562269	0.253512	0.131317	0.96	Yes	No	No	Not-determined
LG1-NODE_28193_length_1677_cov_3.104192	0.999882	0.00177506	0.84	No	Yes	Yes	Not-determined
LG1-NODE_28203_length_1676_cov_6.840222	0.999049	0.00351235		No	Yes	No	Not-determined
LG1-NODE_28234_length_1675_cov_2.974691	0.811468	0.0243032	1	Yes	No	Yes	Low-quality
LG1-NODE_28301_length_1671_cov_6.566832	0.999988	0.000717577		No	Yes	No	Low-quality
LG1-NODE_28302_length_1671_cov_5.924505	0.563461	0.0465103	1	Yes	No	No	Low-quality
LG1-NODE_28316_length_1671_cov_2.113861	0.909878	0.017033	0.987	Yes	Yes	Yes	Low-quality
LG1-NODE_28322_length_1670_cov_4.495975	1	0	1	Yes	Yes	Yes	Low-quality
LG1-NODE_28326_length_1670_cov_4.092879	0.689822	0.0340094	0.993	Yes	No	No	Low-quality
LG1-NODE_28346_length_1669_cov_9.710037	0.990443	0.00728907	0.927	No	Yes	Yes	Low-quality
LG1-NODE_28394_length_1667_cov_4.321960	0.59906	0.0424126	0.953	Yes	No	No	Not-determined
LG1-NODE_28400_length_1667_cov_3.161911	0.0194647	0.296624	1	Yes	No	No	Low-quality
LG1-NODE_28447_length_1664_cov_3.625233	0.719485	0.031479	0.833	No	No	Yes	Low-quality
LG1-NODE_28452_length_1664_cov_2.571784	0.017694	0.303082	1	Yes	No	No	Not-determined
LG1-NODE_28487_length_1661_cov_9.834994	0.934318	0.0152013	1	Yes	Yes	Yes	Low-quality
LG1-NODE_28491_length_1661_cov_5.722291	0.0156595	0.311882	1	Yes	No	No	Not-determined
LG1-NODE_28532_length_1659_cov_8.054863	0.972359	0.0104049	0.673	No	Yes	Yes	Low-quality
LG1-NODE_28604_length_1656_cov_3.143036	0.647115	0.0373518	0.967	Yes	No	No	Low-quality
LG1-NODE_28648_length_1653_cov_16.809136	0.999095	0.00341793	0.987	Yes	Yes	Yes	Low-quality
LG1-NODE_28692_length_1651_cov_11.510025	0.912547	0.0168442		No	Yes	No	Low-quality
LG1-NODE_28696_length_1651_cov_4.635965	0.0385497	0.251643	1	Yes	No	No	Not-determined
LG1-NODE_28719_length_1650_cov_17.601254	0.975999	0.00978171	0.713	No	Yes	Yes	Low-quality
LG1-NODE_28724_length_1650_cov_5.582445	0.999994	0.000585392	1	Yes	Yes	Yes	Low-quality
LG1-NODE_28739_length_1649_cov_35.094103	0.591147	0.0434701	0.993	Yes	No	No	Low-quality
LG1-NODE_28743_length_1649_cov_8.247804	0.997191	0.00511746	1	Yes	Yes	Yes	Low-quality
LG1-NODE_28784_length_1647_cov_80.719221	0.999999	0.000396556		No	Yes	No	Low-quality
LG1-NODE_28800_length_1647_cov_1.849246	0.999809	0.00202055	0.993	Yes	Yes	Yes	Low-quality
LG1-NODE_28808_length_1646_cov_4.345066	0.994812	0.00613717		No	Yes	No	Low-quality
LG1-NODE_28825_length_1645_cov_5.394340	0.000886673	0.51692	1	Yes	No	No	Not-determined
LG1-NODE_28862_length_1643_cov_5.018892	0.892172	0.0183171	1	Yes	No	Yes	Low-quality
LG1-NODE_28908_length_1641_cov_5.476671	0.604094	0.0417894	0.953	Yes	No	No	Low-quality
LG1-NODE_28928_length_1641_cov_3.010719	0.999838	0.00192613	0.98	Yes	Yes	Yes	Low-quality
LG1-NODE_28967_length_1639_cov_3.243056	0.000468604	0.560446	0.973	Yes	No	No	Not-determined
LG1-NODE_28970_length_1639_cov_3.024621	0.0278854	0.27283	0.987	Yes	No	No	Not-determined
LG1-NODE_28979_length_1639_cov_2.393939	0.922722	0.0160699	0.993	Yes	Yes	Yes	Low-quality
LG1-NODE_29003_length_1638_cov_3.114972	0.887255	0.0187514	1	Yes	No	Yes	Low-quality
LG1-NODE_29036_length_1636_cov_6.592663	0.99992	0.0014918		No	Yes	No	Low-quality
LG1-NODE_29062_length_1634_cov_4.875237	0.158018	0.161436	0.967	Yes	No	No	Low-quality
LG1-NODE_29103_length_1632_cov_98.469880	0.0149644	0.314733	1	Yes	No	No	Low-quality
LG1-NODE_29125_length_1631_cov_224.038071	0.949003	0.0138228	1	Yes	Yes	Yes	Low-quality
LG1-NODE_29130_length_1631_cov_10.240482	0.997486	0.00500415		No	Yes	No	Low-quality
LG1-NODE_29137_length_1631_cov_4.284264	0.911575	0.0169575	nan	No	Yes	Yes	Low-quality
LG1-NODE_29175_length_1629_cov_21.996823	0.982692	0.00893194	1	Yes	Yes	Yes	Low-quality
LG1-NODE_29181_length_1629_cov_5.064168	0.832891	0.0227547	0.993	Yes	No	Yes	Low-quality
LG1-NODE_29185_length_1629_cov_4.551461	0.967333	0.0113113		No	Yes	No	Low-quality
LG1-NODE_29200_length_1629_cov_2.459339	0.0503451	0.233949	1	Yes	No	No	Low-quality
LG1-NODE_29204_length_1628_cov_6.489510	0.843417	0.0219805	nan	No	No	Yes	Low-quality
LG1-NODE_29205_length_1628_cov_5.689765	0.971342	0.0105748		No	Yes	No	Not-determined
LG1-NODE_29206_length_1628_cov_4.628099	0.992928	0.00674145		No	Yes	No	Low-quality
LG1-NODE_29215_length_1628_cov_3.281627	0.802123	0.0250397	0.993	Yes	No	Yes	Low-quality
LG1-NODE_29230_length_1627_cov_4.147583	0.999844	0.00190724	0.993	Yes	Yes	Yes	Low-quality
LG1-NODE_29240_length_1626_cov_9.150223	0.569039	0.0457172	0.993	Yes	No	No	Low-quality
LG1-NODE_29245_length_1626_cov_4.312540	0.0460039	0.240086	1	Yes	No	No	Low-quality
LG1-NODE_29246_length_1626_cov_4.135582	0.965326	0.0115756	1	Yes	Yes	Yes	Low-quality
LG1-NODE_29250_length_1626_cov_3.409293	0.917347	0.0164665	1	Yes	Yes	Yes	Low-quality
LG1-NODE_29262_length_1625_cov_3.880892	0.997733	0.00481532		No	Yes	No	Low-quality
LG1-NODE_29268_length_1625_cov_2.974522	0.999458	0.00296473		No	Yes	No	Not-determined
LG1-NODE_29275_length_1624_cov_9.200127	0.269926	0.127049	1	Yes	No	No	Low-quality
LG1-NODE_29405_length_1619_cov_9.015985	0.449844	0.0835599	0.973	Yes	No	No	Low-quality
LG1-NODE_29438_length_1618_cov_3.985925	0.00536458	0.387737	0.98	Yes	No	No	Not-determined
LG1-NODE_29486_length_1616_cov_3.930173	0.706116	0.0325931	0.96	Yes	No	Yes	Low-quality
LG1-NODE_29488_length_1616_cov_3.864190	0.996701	0.00543848	0.927	No	Yes	Yes	Low-quality
LG1-NODE_29496_length_1616_cov_3.222293	0.0940627	0.193085	0.993	Yes	No	No	Not-determined
LG1-NODE_29506_length_1615_cov_18.127564	0.134578	0.171954	1	Yes	No	No	Not-determined
LG1-NODE_29517_length_1615_cov_3.291026	0.000100218	0.658603	0.973	Yes	No	No	Not-determined
LG1-NODE_29518_length_1615_cov_3.272436	0.986224	0.00825213		No	Yes	No	Not-determined
LG1-NODE_29549_length_1613_cov_6.456354	0.999831	0.00196389		No	Yes	No	Not-determined
LG1-NODE_29577_length_1612_cov_5.222222	0.999864	0.00186948	0.96	Yes	Yes	Yes	Low-quality
LG1-NODE_29600_length_1611_cov_7.311054	0.479075	0.074307	0.967	Yes	No	No	Low-quality
LG1-NODE_29604_length_1611_cov_4.573265	0.932505	0.0153713		No	Yes	No	Low-quality
LG1-NODE_29625_length_1610_cov_5.806431	0.989379	0.00757232	0.993	Yes	Yes	Yes	Low-quality
LG1-NODE_29667_length_1609_cov_2.865508	0.999896	0.00166176		No	Yes	No	Low-quality
LG1-NODE_29707_length_1607_cov_5.087629	0.581833	0.0443198	1	Yes	No	No	Not-determined
LG1-NODE_29782_length_1604_cov_3.817947	0.994969	0.0060994		No	Yes	No	Not-determined
LG1-NODE_29825_length_1602_cov_11.319974	0.610859	0.0410718	0.973	Yes	No	No	Low-quality
LG1-NODE_29830_length_1602_cov_4.767938	0.978101	0.00953622	0.993	Yes	Yes	Yes	Low-quality
LG1-NODE_29851_length_1601_cov_8.057568	0.999047	0.00351235		No	Yes	No	Low-quality
LG1-NODE_29915_length_1599_cov_3.444948	0.999998	0.000434323		No	Yes	No	Low-quality
LG1-NODE_29925_length_1598_cov_5.587168	0.975035	0.00989501	0.987	Yes	Yes	Yes	Low-quality
LG1-NODE_29926_length_1598_cov_5.530136	0.24859	0.132846	0.987	Yes	No	No	Not-determined
LG1-NODE_29984_length_1596_cov_8.373134	0.999111	0.00339905	1	Yes	Yes	Yes	Low-quality
LG1-NODE_30006_length_1595_cov_4.494805	0.96146	0.0120855	1	Yes	Yes	Yes	Low-quality
LG1-NODE_30011_length_1595_cov_3.841558	0.035528	0.257327	1	Yes	No	No	Not-determined
LG1-NODE_30016_length_1595_cov_3.487662	0.264898	0.128314	0.973	Yes	No	No	Not-determined
LG1-NODE_30024_length_1595_cov_2.218831	0.000606786	0.543395	0.98	Yes	No	No	Low-quality
LG1-NODE_30039_length_1594_cov_3.272255	0.972397	0.0104049	0.947	No	Yes	Yes	Low-quality
LG1-NODE_30051_length_1593_cov_4.576723	5.23257e-07	0.891004	0.973	Yes	No	No	Not-determined
LG1-NODE_30070_length_1593_cov_1.914824	0.501562	0.0610129	0.98	Yes	No	No	Low-quality
LG1-NODE_30075_length_1592_cov_13.737801	0.990864	0.0072513		No	Yes	No	Low-quality
LG1-NODE_30126_length_1590_cov_34.454723	0.998915	0.00373895	1	Yes	Yes	Yes	Low-quality
LG1-NODE_30127_length_1590_cov_25.480130	0.978624	0.00946068		No	Yes	No	Not-determined
LG1-NODE_30129_length_1590_cov_12.041694	0.973601	0.0101405		No	Yes	No	Low-quality
LG1-NODE_30172_length_1589_cov_3.256845	0.999929	0.00143515		No	Yes	No	Low-quality
LG1-NODE_30192_length_1588_cov_4.723418	0.854817	0.0211685	0.973	Yes	No	Yes	Not-determined
LG1-NODE_30251_length_1585_cov_6.930719	0.964989	0.0116323		No	Yes	No	Low-quality
LG1-NODE_30253_length_1585_cov_5.473856	0.0209807	0.291261	0.993	Yes	No	No	Low-quality
LG1-NODE_30254_length_1585_cov_4.540523	0.149444	0.164816	0.967	Yes	No	No	Low-quality
LG1-NODE_30307_length_1583_cov_4.566754	0.956911	0.0127842	1	Yes	Yes	Yes	Low-quality
LG1-NODE_30315_length_1583_cov_3.257199	0.123452	0.177015	1	Yes	No	No	Low-quality
LG1-NODE_30341_length_1582_cov_3.124427	0.996556	0.00549513		No	Yes	No	Not-determined
LG1-NODE_30381_length_1580_cov_4.097705	0.476253	0.0752889	0.973	Yes	No	No	Low-quality
LG1-NODE_30384_length_1580_cov_3.612459	0.945071	0.0141816		No	Yes	No	Low-quality
LG1-NODE_30403_length_1579_cov_4.290026	0.0104314	0.340717	0.98	Yes	No	No	Not-determined
LG1-NODE_30418_length_1579_cov_2.181759	0.373123	0.102916	0.993	Yes	No	No	Low-quality
LG1-NODE_30448_length_1577_cov_5.651774	0.960878	0.0122366		No	Yes	No	Low-quality
LG1-NODE_30453_length_1577_cov_3.855453	0.88153	0.0191102	nan	No	No	Yes	Low-quality
LG1-NODE_30455_length_1577_cov_3.779895	0.0333383	0.261368	0.98	Yes	No	No	Low-quality
LG1-NODE_30478_length_1576_cov_4.128863	0.817073	0.0239444	1	Yes	No	Yes	Low-quality
LG1-NODE_30493_length_1575_cov_4.733553	0.840256	0.0221882	0.527	No	No	Yes	Low-quality
LG1-NODE_30502_length_1575_cov_3.305263	0.478707	0.074458	1	Yes	No	No	Not-determined
LG1-NODE_30507_length_1574_cov_48.389730	0.999731	0.00226603	0.887	No	Yes	Yes	Not-determined
LG1-NODE_30519_length_1574_cov_4.294273	0.520612	0.0543848	0.993	Yes	No	No	Not-determined
LG1-NODE_30537_length_1574_cov_2.198157	0.997478	0.00500415		No	Yes	No	Low-quality
LG1-NODE_30541_length_1573_cov_9.021080	0.0780379	0.20534	0.953	Yes	No	No	Not-determined
LG1-NODE_30552_length_1573_cov_3.687088	0.798931	0.0254551	1	Yes	No	Yes	Low-quality
LG1-NODE_30583_length_1572_cov_2.878049	0.998697	0.00402221	0.873	No	Yes	Yes	Low-quality
LG1-NODE_30617_length_1570_cov_4.542574	0.993216	0.00670368		No	Yes	No	Low-quality
LG1-NODE_30629_length_1570_cov_3.009241	0.999335	0.00305914	0.98	Yes	Yes	Yes	Low-quality
LG1-NODE_30697_length_1567_cov_8.011243	0.7724	0.0275512	nan	No	No	Yes	Low-quality
LG1-NODE_30721_length_1566_cov_37.910655	0.889025	0.0185815	1	Yes	No	Yes	Not-determined
LG1-NODE_30819_length_1563_cov_3.385942	0.995238	0.00600499	0.993	Yes	Yes	Yes	Low-quality
LG1-NODE_30837_length_1562_cov_3.640345	0.000249399	0.601953	0.993	Yes	No	No	Not-determined
LG1-NODE_30852_length_1561_cov_8.796149	0.708001	0.0325176	0.927	No	No	Yes	Low-quality
LG1-NODE_30854_length_1561_cov_5.266268	0.996498	0.0055329	0.92	No	Yes	Yes	Low-quality
LG1-NODE_30855_length_1561_cov_4.913679	0.889983	0.018487	0.9	No	No	Yes	Low-quality
LG1-NODE_30871_length_1560_cov_12.635880	0.015849	0.311164	0.993	Yes	No	No	Low-quality
LG1-NODE_30905_length_1559_cov_5.869016	0.975991	0.00980059		No	Yes	No	Low-quality
LG1-NODE_30943_length_1558_cov_3.047904	0.0129283	0.324609	1	Yes	No	No	Low-quality
LG1-NODE_30951_length_1557_cov_88.187750	0.986632	0.00823325		No	Yes	No	Low-quality
LG1-NODE_30959_length_1557_cov_3.678429	0.432389	0.0883186	0.98	Yes	No	No	Low-quality
LG1-NODE_31005_length_1556_cov_2.129913	0.999511	0.00292696		No	Yes	No	Low-quality
LG1-NODE_31011_length_1555_cov_7.571333	0.403942	0.0952867	0.98	Yes	No	No	Low-quality
LG1-NODE_31015_length_1555_cov_4.825333	0.998565	0.00419216		No	Yes	No	Low-quality
LG1-NODE_31047_length_1554_cov_4.476985	0.58136	0.0443576	0.987	Yes	No	No	Low-quality
LG1-NODE_31061_length_1554_cov_3.145430	0.999392	0.00300249		No	Yes	No	Low-quality
LG1-NODE_31080_length_1553_cov_3.762350	0.910204	0.0170141		No	Yes	No	Not-determined
LG1-NODE_31084_length_1553_cov_3.002003	0.998413	0.00426769		No	Yes	No	Low-quality
LG1-NODE_31125_length_1551_cov_3.368984	0.00444867	0.401295	0.993	Yes	No	No	Low-quality
LG1-NODE_31144_length_1550_cov_3.862207	0.972463	0.0103482		No	Yes	No	Not-determined
LG1-NODE_31159_length_1550_cov_2.601338	0.998228	0.00443765		No	Yes	No	Low-quality
LG1-NODE_31170_length_1549_cov_3.134538	0.0113696	0.334089	0.973	Yes	No	No	Not-determined
LG1-NODE_31175_length_1549_cov_1.973896	0.256727	0.130693	1	Yes	No	No	Low-quality
LG1-NODE_31177_length_1548_cov_25.267247	0.985543	0.00844097	0.907	No	Yes	Yes	Low-quality
LG1-NODE_31201_length_1547_cov_17.052279	0.991933	0.00696805	nan	No	Yes	Yes	Low-quality
LG1-NODE_31204_length_1547_cov_6.483244	0.995497	0.00594833		No	Yes	No	Not-determined
LG1-NODE_31218_length_1547_cov_3.427614	0.000857467	0.519526	1	Yes	No	No	Not-determined
LG1-NODE_31229_length_1546_cov_40.957076	0.957289	0.0127842		No	Yes	No	Not-determined
LG1-NODE_31235_length_1546_cov_4.488263	0.9181	0.0164287	0.74	No	Yes	Yes	Not-determined
LG1-NODE_31237_length_1546_cov_3.918176	0.967198	0.0113679		No	Yes	No	Not-determined
LG1-NODE_31279_length_1544_cov_59.799866	0.488265	0.0702281	0.973	Yes	No	No	Low-quality
LG1-NODE_31309_length_1544_cov_2.725991	0.111242	0.183152	0.98	Yes	No	No	Low-quality
LG1-NODE_31311_length_1544_cov_2.012089	0.975527	0.00983836		No	Yes	No	Not-determined
LG1-NODE_31314_length_1543_cov_14.729839	0.980718	0.0092152	0.947	No	Yes	Yes	Low-quality
LG1-NODE_31319_length_1543_cov_5.071237	0.991781	0.00704358	0.993	Yes	Yes	Yes	Low-quality
LG1-NODE_31328_length_1543_cov_3.401882	0.0579888	0.225074	0.993	Yes	No	No	Not-determined
LG1-NODE_31346_length_1542_cov_11.322125	0.826943	0.0232457	0.913	No	No	Yes	Low-quality
LG1-NODE_31370_length_1542_cov_2.212508	0.992615	0.00681698	1	Yes	Yes	Yes	Low-quality
LG1-NODE_31384_length_1541_cov_3.355316	0.00632781	0.375689	1	Yes	No	No	Low-quality
LG1-NODE_31393_length_1540_cov_75.997980	0.0469626	0.238557	1	Yes	No	No	Not-determined
LG1-NODE_31439_length_1538_cov_168.204990	0.903623	0.0174673		No	Yes	No	Low-quality
LG1-NODE_31455_length_1538_cov_4.051247	0.303252	0.118495	0.987	Yes	No	No	Low-quality
LG1-NODE_31497_length_1536_cov_9.035111	0.571945	0.0453773	0.993	Yes	No	No	Low-quality
LG1-NODE_31498_length_1536_cov_6.858204	0.999822	0.00200166	nan	No	Yes	Yes	Low-quality
LG1-NODE_31525_length_1535_cov_646.182432	0.979602	0.0093285		No	Yes	No	Low-quality
LG1-NODE_31552_length_1535_cov_3.302703	0.922354	0.0161077		No	Yes	No	Low-quality
LG1-NODE_31563_length_1534_cov_32.754564	0.51685	0.0553667	1	Yes	No	No	Low-quality
LG1-NODE_31565_length_1534_cov_18.855984	0.999225	0.00324798	1	Yes	Yes	Yes	Low-quality
LG1-NODE_31646_length_1532_cov_3.875423	0.188382	0.150918	0.987	Yes	No	No	Low-quality
LG1-NODE_31651_length_1532_cov_3.392688	0.502352	0.0604275	1	Yes	No	No	Low-quality
LG1-NODE_31720_length_1529_cov_18.344640	0.00530294	0.388606	0.98	Yes	No	No	Not-determined
LG1-NODE_31740_length_1528_cov_140.154786	0.976991	0.0096684		No	Yes	No	Not-determined
LG1-NODE_31768_length_1527_cov_61.431386	1	0.00026437	0.993	Yes	Yes	Yes	Low-quality
LG1-NODE_31770_length_1527_cov_25.798234	0.889313	0.0185437	1	Yes	No	Yes	Low-quality
LG1-NODE_31779_length_1527_cov_4.545516	0.99988	0.00177506	0.953	Yes	Yes	Yes	Low-quality
LG1-NODE_31863_length_1523_cov_7.714578	0.615597	0.0404487	0.973	Yes	No	No	Low-quality
LG1-NODE_31866_length_1523_cov_5.256812	0.0181585	0.301326	0.98	Yes	No	No	Not-determined
LG1-NODE_31884_length_1523_cov_2.559264	0.999985	0.000811995	0.98	Yes	Yes	Yes	Low-quality
LG1-NODE_31907_length_1522_cov_3.074983	0.998974	0.00370119		No	Yes	No	Low-quality
LG1-NODE_31967_length_1519_cov_5.297131	0.99845	0.00426769	0.987	Yes	Yes	Yes	Low-quality
LG1-NODE_31972_length_1519_cov_3.905055	0.952315	0.0133507	1	Yes	Yes	Yes	Low-quality
LG1-NODE_32040_length_1517_cov_2.853625	0.961533	0.0120855	0.967	Yes	Yes	Yes	Low-quality
LG1-NODE_32041_length_1517_cov_2.818057	0.761866	0.0285709	0.96	Yes	No	Yes	Low-quality
LG1-NODE_32048_length_1516_cov_32.125941	0.999681	0.0024171	0.987	Yes	Yes	Yes	Low-quality
LG1-NODE_32073_length_1515_cov_5.640411	0.974475	0.0100083	0.787	No	Yes	Yes	Low-quality
LG1-NODE_32082_length_1515_cov_4.286986	0.37319	0.102916	0.973	Yes	No	No	Low-quality
LG1-NODE_32099_length_1514_cov_3.920493	0.787444	0.0263049	0.867	No	No	Yes	Low-quality
LG1-NODE_32101_length_1514_cov_3.840302	0.0224488	0.286955	0.993	Yes	No	No	Low-quality
LG1-NODE_32115_length_1514_cov_2.952707	0.00104103	0.505703	1	Yes	No	No	Not-determined
LG1-NODE_32132_length_1513_cov_3.754458	0.946417	0.0140683	0.887	No	Yes	Yes	Low-quality
LG1-NODE_32193_length_1511_cov_3.353709	0.993708	0.00659038	nan	No	Yes	Yes	Low-quality
LG1-NODE_32198_length_1511_cov_2.870879	0.991309	0.007138	0.987	Yes	Yes	Yes	Low-quality
LG1-NODE_32234_length_1510_cov_2.694158	0.0152278	0.313543	1	Yes	No	No	Not-determined
LG1-NODE_32268_length_1509_cov_2.676066	0.0792357	0.204245	0.967	Yes	No	No	Low-quality
LG1-NODE_32275_length_1508_cov_16.529938	0.0660847	0.216236	0.973	Yes	No	No	Low-quality
LG1-NODE_32328_length_1507_cov_3.273416	0.974105	0.0100461		No	Yes	No	Low-quality
LG1-NODE_32340_length_1506_cov_4.568573	0.956966	0.0127842		No	Yes	No	Low-quality
LG1-NODE_32367_length_1505_cov_4.014483	0.976403	0.00974394		No	Yes	No	Low-quality
LG1-NODE_32392_length_1504_cov_4.628709	0.506858	0.0581804	0.98	Yes	No	No	Low-quality
LG1-NODE_32445_length_1502_cov_18.504492	0.99296	0.00674145	0.907	No	Yes	Yes	Low-quality
LG1-NODE_32463_length_1502_cov_2.536282	0.879221	0.019299	0.973	Yes	No	Yes	Low-quality
LG1-NODE_32470_length_1501_cov_10.555325	0.999979	0.000849762	0.98	Yes	Yes	Yes	Low-quality
LG1-NODE_32487_length_1500_cov_46.920415	0.598357	0.0425259	1	Yes	No	No	Low-quality
LG1-NODE_32498_length_1500_cov_4.984775	0.0288647	0.270262	0.987	Yes	No	No	Low-quality
LG2-NODE_110_length_68036_cov_44.971963	0.90261	0.017524		No	Yes	No	Not-determined
LG2-NODE_136_length_63212_cov_59.374638	0.94296	0.014446		No	Yes	No	Not-determined
LG2-NODE_149_length_60722_cov_38.203768	0.967521	0.0112546	0.96	Yes	Yes	Yes	Medium-quality
LG2-NODE_240_length_48110_cov_7.139652	0.938515	0.0149369		No	Yes	No	Not-determined
LG2-NODE_258_length_46696_cov_6.821359	0.969718	0.0108958		No	Yes	No	Not-determined
LG2-NODE_301_length_43213_cov_6.001228	0.94388	0.0142949		No	Yes	No	Not-determined
LG2-NODE_324_length_41682_cov_7.109184	0.949619	0.0136717		No	Yes	No	Not-determined
LG2-NODE_325_length_41658_cov_7.449415	0.910125	0.0170141		No	Yes	No	Not-determined
LG2-NODE_379_length_38053_cov_69.224091	0.244768	0.13362	0.967	Yes	No	No	Medium-quality
LG2-NODE_382_length_37949_cov_7.253681	0.911239	0.0169764		No	Yes	No	Not-determined
LG2-NODE_419_length_36188_cov_42.196911	0.911626	0.0169575	0.993	Yes	Yes	Yes	Medium-quality
LG2-NODE_471_length_33684_cov_52.135954	0.645595	0.0375028	0.987	Yes	No	No	High-quality
LG2-NODE_486_length_33240_cov_55.136387	0.749199	0.0292696	0.993	Yes	No	Yes	Medium-quality
LG2-NODE_495_length_32883_cov_11.807938	0.859804	0.0208475	1	Yes	No	Yes	Medium-quality
LG2-NODE_550_length_30869_cov_682.628967	0.867732	0.0202621	0.993	Yes	No	Yes	Medium-quality
LG2-NODE_624_length_28915_cov_19.123250	0.924338	0.0159566		No	Yes	No	Medium-quality
LG2-NODE_650_length_28140_cov_131.555528	0.190679	0.150011	0.987	Yes	No	No	Medium-quality
LG2-NODE_657_length_28035_cov_90.247212	0.918151	0.0164287		No	Yes	No	Not-determined
LG2-NODE_659_length_27989_cov_94.229899	0.959431	0.0124632	0.927	No	Yes	Yes	Low-quality
LG2-NODE_678_length_27472_cov_14.603494	0.935738	0.015088		No	Yes	No	Not-determined
LG2-NODE_685_length_27274_cov_22.518976	0.553012	0.0480021	1	Yes	No	No	Low-quality
LG2-NODE_723_length_26543_cov_37.242336	0.982588	0.00895083	0.993	Yes	Yes	Yes	Low-quality
LG2-NODE_775_length_25246_cov_3100.429122	0.949339	0.0137473	0.993	Yes	Yes	Yes	Medium-quality
LG2-NODE_796_length_24785_cov_49.916741	0.700118	0.0329897	0.993	Yes	No	Yes	Low-quality
LG2-NODE_842_length_23899_cov_6.897291	0.929782	0.015579		No	Yes	No	Not-determined
LG2-NODE_913_length_22690_cov_11.957367	0.68203	0.0347081	0.987	Yes	No	No	Low-quality
LG2-NODE_932_length_22403_cov_12.570208	0.352124	0.107334	0.98	Yes	No	No	Low-quality
LG2-NODE_941_length_22277_cov_24.182387	0.543376	0.049966	1	Yes	No	No	Low-quality
LG2-NODE_966_length_21823_cov_47.681183	0.996738	0.00541959	0.993	Yes	Yes	Yes	Low-quality
LG2-NODE_981_length_21576_cov_26.974769	0.750948	0.0292129	0.953	Yes	No	Yes	Low-quality
LG2-NODE_983_length_21543_cov_6.161811	0.993072	0.00674145		No	Yes	No	Not-determined
LG2-NODE_1062_length_20563_cov_100.227960	0.882108	0.0191102	0.913	No	No	Yes	Medium-quality
LG2-NODE_1153_length_19642_cov_51.408638	0.820479	0.0236989	0.953	Yes	No	Yes	Low-quality
LG2-NODE_1258_length_18437_cov_15.382929	0.187657	0.15122	0.987	Yes	No	No	Low-quality
LG2-NODE_1260_length_18427_cov_27.438711	0.234185	0.136491	0.993	Yes	No	No	Low-quality
LG2-NODE_1443_length_16846_cov_18.362575	0.971654	0.010537		No	Yes	No	Low-quality
LG2-NODE_1468_length_16631_cov_17.095620	0.786175	0.0264559	0.993	Yes	No	Yes	Low-quality
LG2-NODE_1513_length_16323_cov_12.098660	0.475636	0.0755155	1	Yes	No	No	Low-quality
LG2-NODE_1573_length_15861_cov_8.110148	0.928438	0.0157112		No	Yes	No	Low-quality
LG2-NODE_1632_length_15376_cov_83.123360	0.47409	0.0761387	0.987	Yes	No	No	Low-quality
LG2-NODE_1648_length_15248_cov_11.998552	0.627398	0.0393912	1	Yes	No	No	Low-quality
LG2-NODE_1662_length_15159_cov_37.990334	0.233065	0.136717	0.993	Yes	No	No	Low-quality
LG2-NODE_1702_length_14899_cov_45.816155	0.572926	0.045264	1	Yes	No	No	Low-quality
LG2-NODE_1749_length_14641_cov_13.643905	0.378372	0.101839	1	Yes	No	No	Low-quality
LG2-NODE_1752_length_14631_cov_90.563186	0.190132	0.150181	1	Yes	No	No	Low-quality
LG2-NODE_1845_length_14010_cov_75.324973	0.819159	0.0238311	0.993	Yes	No	Yes	Low-quality
LG2-NODE_1868_length_13895_cov_649.523194	0.396758	0.0974016	0.993	Yes	No	No	Low-quality
LG2-NODE_1884_length_13842_cov_6.079930	0.984637	0.00859204	1	Yes	Yes	Yes	Low-quality
LG2-NODE_1896_length_13758_cov_7.364738	0.791527	0.0260027	0.993	Yes	No	Yes	Low-quality
LG2-NODE_2058_length_12989_cov_27.809881	0.123557	0.17692	0.973	Yes	No	No	Low-quality
LG2-NODE_2070_length_12917_cov_87.626963	0.693398	0.0336317	1	Yes	No	No	Low-quality
LG2-NODE_2105_length_12738_cov_8.958369	0.746278	0.0293451	0.993	Yes	No	Yes	Low-quality
LG2-NODE_2119_length_12648_cov_7.776066	0.846332	0.0217917	0.813	No	No	Yes	Low-quality
LG2-NODE_2134_length_12559_cov_30.308061	0.912151	0.0168631	0.973	Yes	Yes	Yes	Low-quality
LG2-NODE_2155_length_12477_cov_5.186121	0.611504	0.0409774	1	Yes	No	No	Low-quality
LG2-NODE_2188_length_12311_cov_5.856234	0.882915	0.0190536	0.98	Yes	No	Yes	Low-quality
LG2-NODE_2281_length_11987_cov_17.489440	0.90352	0.0174673	0.98	Yes	Yes	Yes	Low-quality
LG2-NODE_2285_length_11966_cov_4.956847	0.978195	0.00953622	0.96	Yes	Yes	Yes	Low-quality
LG2-NODE_2294_length_11920_cov_135.587695	0.708097	0.0324987	1	Yes	No	Yes	Low-quality
LG2-NODE_2324_length_11817_cov_8.145213	0.953692	0.0131808	0.993	Yes	Yes	Yes	Low-quality
LG2-NODE_2351_length_11716_cov_14.240717	0.22197	0.139909	0.993	Yes	No	No	Low-quality
LG2-NODE_2416_length_11444_cov_65.875582	0.470805	0.0771773	0.993	Yes	No	No	Low-quality
LG2-NODE_2500_length_11133_cov_12.003520	0.98396	0.00872422	1	Yes	Yes	Yes	Low-quality
LG2-NODE_2524_length_11038_cov_61.427297	0.920167	0.0163343	0.967	Yes	Yes	Yes	Low-quality
LG2-NODE_2531_length_10981_cov_43.219293	0.97267	0.0102727		No	Yes	No	Not-determined
LG2-NODE_2569_length_10843_cov_10.798480	0.542698	0.0500415	0.993	Yes	No	No	Low-quality
LG2-NODE_2628_length_10627_cov_4.826428	0.974378	0.0100083	0.953	Yes	Yes	Yes	Low-quality
LG2-NODE_2639_length_10604_cov_6.216229	0.489571	0.0696805	0.98	Yes	No	No	Low-quality
LG2-NODE_2676_length_10431_cov_58.347051	0.999676	0.00243598	0.887	No	Yes	Yes	Low-quality
LG2-NODE_2677_length_10430_cov_22.112578	0.329168	0.11266	0.98	Yes	No	No	Low-quality
LG2-NODE_2678_length_10430_cov_8.167807	0.988862	0.00764786	0.987	Yes	Yes	Yes	Low-quality
LG2-NODE_2805_length_10041_cov_5.142099	0.344135	0.108996	0.973	Yes	No	No	Low-quality
LG2-NODE_2807_length_10039_cov_4.992889	0.990002	0.00740237	0.987	Yes	Yes	Yes	Low-quality
LG2-NODE_2844_length_9944_cov_8.600566	0.26445	0.128427	0.987	Yes	No	No	Low-quality
LG2-NODE_3018_length_9402_cov_24.472023	0.801391	0.0251152	1	Yes	No	Yes	Low-quality
LG2-NODE_3023_length_9391_cov_83.432841	0.174649	0.155469	0.98	Yes	No	No	Low-quality
LG2-NODE_3030_length_9382_cov_4.903399	0.933054	0.0152957	1	Yes	Yes	Yes	Low-quality
LG2-NODE_3059_length_9294_cov_64.267778	0.907899	0.0171274		No	Yes	No	Not-determined
LG2-NODE_3066_length_9278_cov_120.329936	0.948884	0.0138228	1	Yes	Yes	Yes	Low-quality
LG2-NODE_3078_length_9244_cov_4.319186	0.564332	0.046397	0.993	Yes	No	No	Low-quality
LG2-NODE_3126_length_9124_cov_14.665785	0.521401	0.0542148	0.96	Yes	No	No	Low-quality
LG2-NODE_3128_length_9122_cov_11.907908	0.454002	0.0824269	0.993	Yes	No	No	Low-quality
LG2-NODE_3192_length_8981_cov_24.169617	0.998305	0.00439988	0.92	No	Yes	Yes	Low-quality
LG2-NODE_3203_length_8939_cov_23.219496	0.998117	0.00451318	0.98	Yes	Yes	Yes	Low-quality
LG2-NODE_3232_length_8860_cov_9.808859	0.935592	0.0151258	0.987	Yes	Yes	Yes	Low-quality
LG2-NODE_3259_length_8803_cov_15.258345	0.99997	0.00101971	0.96	Yes	Yes	Yes	Low-quality
LG2-NODE_3295_length_8741_cov_9.289892	0.845479	0.0218861	0.993	Yes	No	Yes	Low-quality
LG2-NODE_3356_length_8603_cov_6.004562	0.999938	0.00132185	0.933	No	Yes	Yes	Low-quality
LG2-NODE_3399_length_8517_cov_34.720752	0.789028	0.0262104	0.887	No	No	Yes	Low-quality
LG2-NODE_3484_length_8308_cov_8.920271	0.83136	0.0229058	1	Yes	No	Yes	Low-quality
LG2-NODE_3496_length_8275_cov_10.522506	0.989691	0.00747791	1	Yes	Yes	Yes	Low-quality
LG2-NODE_3531_length_8202_cov_8.908064	0.69979	0.0330274	1	Yes	No	No	Low-quality
LG2-NODE_3563_length_8148_cov_575.789448	0.848265	0.0216406	0.847	No	No	Yes	Low-quality
LG2-NODE_3608_length_8067_cov_79.729281	0.227871	0.138171	0.973	Yes	No	No	Low-quality
LG2-NODE_3614_length_8059_cov_5.372314	0.550704	0.0486253	1	Yes	No	No	Low-quality
LG2-NODE_3648_length_7988_cov_8.592966	0.764042	0.0283065	1	Yes	No	Yes	Low-quality
LG2-NODE_3685_length_7913_cov_13.223594	0.474431	0.075931	0.993	Yes	No	No	Low-quality
LG2-NODE_3745_length_7787_cov_8698.979565	0.980187	0.00925296	0.767	No	Yes	Yes	Not-determined
LG2-NODE_3823_length_7674_cov_48.207770	0.969109	0.0110091	0.887	No	Yes	Yes	Low-quality
LG2-NODE_3924_length_7534_cov_7.775505	0.99878	0.00390891		No	Yes	No	Not-determined
LG2-NODE_3929_length_7530_cov_9.832241	0.99364	0.00659038		No	Yes	No	Not-determined
LG2-NODE_4000_length_7408_cov_9.819393	0.979906	0.0093285		No	Yes	No	Low-quality
LG2-NODE_4007_length_7379_cov_13.853768	0.0346015	0.259083	1	Yes	No	No	Low-quality
LG2-NODE_4014_length_7371_cov_9.170448	0.918077	0.0164287	0.993	Yes	Yes	Yes	Low-quality
LG2-NODE_4025_length_7347_cov_211.657296	0.832801	0.0227736	0.967	Yes	No	Yes	Low-quality
LG2-NODE_4058_length_7307_cov_92.810397	0.97221	0.0104426	1	Yes	Yes	Yes	Low-quality
LG2-NODE_4076_length_7269_cov_7.919046	0.974747	0.00998943	0.947	No	Yes	Yes	Low-quality
LG2-NODE_4099_length_7226_cov_35.461721	0.341806	0.109563	1	Yes	No	No	Low-quality
LG2-NODE_4114_length_7202_cov_50.752763	0.970255	0.0107637	0.96	Yes	Yes	Yes	Low-quality
LG2-NODE_4117_length_7199_cov_10.681131	0.795683	0.0256628	0.733	No	No	Yes	Low-quality
LG2-NODE_4141_length_7168_cov_12.866582	0.797089	0.0255495	0.967	Yes	No	Yes	Not-determined
LG2-NODE_4150_length_7151_cov_52.227875	0.890831	0.0184304	0.993	Yes	No	Yes	Low-quality
LG2-NODE_4186_length_7110_cov_16.447626	0.710209	0.0322721	0.92	No	No	Yes	Low-quality
LG2-NODE_4187_length_7109_cov_7.177346	0.99862	0.00411663	1	Yes	Yes	Yes	Low-quality
LG2-NODE_4234_length_7050_cov_54.885204	0.427001	0.0899426	0.973	Yes	No	No	Low-quality
LG2-NODE_4254_length_7028_cov_15.732970	0.892817	0.0182604	0.94	No	No	Yes	Low-quality
LG2-NODE_4306_length_6965_cov_26.063531	0.994931	0.00611829	0.84	No	Yes	Yes	Low-quality
LG2-NODE_4309_length_6955_cov_17.584493	0.482768	0.0727963	0.953	Yes	No	No	Low-quality
LG2-NODE_4311_length_6954_cov_17.817510	0.992035	0.0069114	0.973	Yes	Yes	Yes	Low-quality
LG2-NODE_4316_length_6946_cov_4.729792	0.888165	0.0186759	0.98	Yes	No	Yes	Low-quality
LG2-NODE_4331_length_6929_cov_5.260692	0.577399	0.0448108	1	Yes	No	No	Low-quality
LG2-NODE_4405_length_6827_cov_38.754282	0.903455	0.0174862	0.967	Yes	Yes	Yes	Low-quality
LG2-NODE_4462_length_6739_cov_13.982196	0.987696	0.00787446	0.967	Yes	Yes	Yes	Low-quality
LG2-NODE_4483_length_6708_cov_5.167443	0.135451	0.171482	0.973	Yes	No	No	Low-quality
LG2-NODE_4485_length_6703_cov_512.307461	0.880841	0.0191857	0.993	Yes	No	Yes	Low-quality
LG2-NODE_4529_length_6640_cov_21.624601	0.740728	0.0298927	0.8	No	No	Yes	Low-quality
LG2-NODE_4533_length_6639_cov_13.985267	0.871784	0.0199789	0.867	No	No	Yes	Low-quality
LG2-NODE_4603_length_6542_cov_6.771081	0.315464	0.11536	1	Yes	No	No	Low-quality
LG2-NODE_4626_length_6515_cov_21.885759	0.994075	0.00642042	1	Yes	Yes	Yes	Low-quality
LG2-NODE_4629_length_6512_cov_106.530587	0.99705	0.00524964	1	Yes	Yes	Yes	Low-quality
LG2-NODE_4650_length_6487_cov_26.373912	0.884855	0.0189025	0.927	No	No	Yes	Low-quality
LG2-NODE_4708_length_6406_cov_6.994804	0.563873	0.0464914	1	Yes	No	No	Low-quality
LG2-NODE_4720_length_6395_cov_4.669085	0.726908	0.0309125	0.607	No	No	Yes	Low-quality
LG2-NODE_4741_length_6367_cov_15.309728	0.609607	0.0412607	1	Yes	No	No	Low-quality
LG2-NODE_4858_length_6242_cov_4.068854	0.893592	0.0182227	0.933	No	No	Yes	Not-determined
LG2-NODE_4941_length_6173_cov_4.029912	0.768176	0.0279477	0.833	No	No	Yes	Low-quality
LG2-NODE_4963_length_6154_cov_4.522381	0.999807	0.00202055	1	Yes	Yes	Yes	Low-quality
LG2-NODE_5000_length_6117_cov_83.466513	0.681318	0.0347269	0.967	Yes	No	No	Low-quality
LG2-NODE_5048_length_6062_cov_4.971034	0.99021	0.00732684	0.987	Yes	Yes	Yes	Low-quality
LG2-NODE_5075_length_6035_cov_4.836789	0.980585	0.00923408	0.967	Yes	Yes	Yes	Low-quality
LG2-NODE_5092_length_6021_cov_4.311096	0.996547	0.00549513		No	Yes	No	Low-quality
LG2-NODE_5111_length_5998_cov_7.936227	0.917516	0.0164665		No	Yes	No	Low-quality
LG2-NODE_5159_length_5941_cov_5.510024	0.509857	0.057274	1	Yes	No	No	Low-quality
LG2-NODE_5269_length_5849_cov_41.919227	0.921196	0.0162588		No	Yes	No	Not-determined
LG2-NODE_5287_length_5836_cov_5.937035	0.998616	0.00411663	0.967	Yes	Yes	Yes	Low-quality
LG2-NODE_5307_length_5814_cov_6.723216	0.930839	0.0155412		No	Yes	No	Low-quality
LG2-NODE_5314_length_5803_cov_144.728775	0.967674	0.0112546	1	Yes	Yes	Yes	Low-quality
LG2-NODE_5441_length_5682_cov_5.435934	0.83001	0.0229625	0.993	Yes	No	Yes	Low-quality
LG2-NODE_5443_length_5680_cov_5.579911	0.711284	0.0321965	1	Yes	No	Yes	Low-quality
LG2-NODE_5459_length_5657_cov_14.021778	0.917483	0.0164665	0.94	No	Yes	Yes	Low-quality
LG2-NODE_5475_length_5638_cov_22.859753	0.305625	0.117777	1	Yes	No	No	Low-quality
LG2-NODE_5528_length_5593_cov_4.053810	0.917977	0.0164287	0.913	No	Yes	Yes	Low-quality
LG2-NODE_5530_length_5591_cov_7.315390	0.957149	0.0127842	0.74	No	Yes	Yes	Low-quality
LG2-NODE_5594_length_5545_cov_7.654463	0.962959	0.0119533	0.707	No	Yes	Yes	Low-quality
LG2-NODE_5596_length_5544_cov_11.893788	0.972358	0.0104049	0.98	Yes	Yes	Yes	Low-quality
LG2-NODE_5629_length_5515_cov_10.165751	0.93749	0.0149558		No	Yes	No	Low-quality
LG2-NODE_5657_length_5494_cov_99.881596	0.947354	0.0140305	1	Yes	Yes	Yes	Low-quality
LG2-NODE_5664_length_5490_cov_4.570009	0.975046	0.00989501		No	Yes	No	Low-quality
LG2-NODE_5701_length_5457_cov_5.987597	0.994531	0.0062127	0.987	Yes	Yes	Yes	Low-quality
LG2-NODE_5738_length_5423_cov_60.428279	0.993625	0.00659038		No	Yes	No	Low-quality
LG2-NODE_5775_length_5390_cov_5.325773	0.988103	0.00785558	0.873	No	Yes	Yes	Low-quality
LG2-NODE_5827_length_5346_cov_47.028917	0.928003	0.0157489		No	Yes	No	Not-determined
LG2-NODE_5913_length_5278_cov_36.418725	0.796882	0.0256062	0.893	No	No	Yes	Low-quality
LG2-NODE_5940_length_5253_cov_7.513467	0.999376	0.00302138		No	Yes	No	Low-quality
LG2-NODE_5946_length_5250_cov_9.054668	0.995476	0.00596722		No	Yes	No	Low-quality
LG2-NODE_6036_length_5182_cov_5.662961	1	0	0.907	No	Yes	Yes	Low-quality
LG2-NODE_6051_length_5168_cov_5.118521	0.987576	0.00789335	0.96	Yes	Yes	Yes	Not-determined
LG2-NODE_6053_length_5166_cov_4.725494	0.00466956	0.397764	0.953	Yes	No	No	Low-quality
LG2-NODE_6062_length_5159_cov_8.115596	0.983473	0.00878087	0.987	Yes	Yes	Yes	Low-quality
LG2-NODE_6069_length_5155_cov_4.840588	0.999953	0.00109525	0.993	Yes	Yes	Yes	Low-quality
LG2-NODE_6159_length_5080_cov_4.312836	0.794558	0.0257572	0.687	No	No	Yes	Not-determined
LG2-NODE_6166_length_5075_cov_13.573307	0.86206	0.0206964	0.953	Yes	No	Yes	Low-quality
LG2-NODE_6169_length_5073_cov_44.070347	0.999661	0.00243598	1	Yes	Yes	Yes	Low-quality
LG2-NODE_6221_length_5041_cov_134.076213	0.980374	0.00925296	0.907	No	Yes	Yes	Low-quality
LG2-NODE_6225_length_5037_cov_63.999799	0.808483	0.0246242	0.96	Yes	No	Yes	Low-quality
LG2-NODE_6270_length_5005_cov_3.129495	0.798813	0.0254551	0.52	No	No	Yes	Low-quality
LG2-NODE_6302_length_4980_cov_7.564467	0.925469	0.0159189	0.9	No	Yes	Yes	Low-quality
LG2-NODE_6346_length_4945_cov_4.687526	0.354005	0.107108	0.953	Yes	No	No	Low-quality
LG2-NODE_6444_length_4881_cov_8.714671	0.957002	0.0127842	1	Yes	Yes	Yes	Low-quality
LG2-NODE_6447_length_4881_cov_4.447783	0.980944	0.00917743		No	Yes	No	Not-determined
LG2-NODE_6466_length_4868_cov_3.500312	0.00543742	0.386963	0.993	Yes	No	No	Low-quality
LG2-NODE_6533_length_4831_cov_3.920854	0.942116	0.0145593		No	Yes	No	Low-quality
LG2-NODE_6569_length_4805_cov_7.448000	0.919182	0.0164098	0.847	No	Yes	Yes	Low-quality
LG2-NODE_6590_length_4791_cov_7.985008	0.73658	0.0300438	0.793	No	No	Yes	Low-quality
LG2-NODE_6638_length_4762_cov_129.790312	0.970504	0.0107259	nan	No	Yes	Yes	Low-quality
LG2-NODE_6728_length_4700_cov_31.671475	0.780789	0.0267581	0.667	No	No	Yes	Low-quality
LG2-NODE_6778_length_4670_cov_7.355796	0.999905	0.00156734		No	Yes	No	Low-quality
LG2-NODE_6931_length_4581_cov_12.172117	0.762753	0.0284765	0.987	Yes	No	Yes	Medium-quality
LG2-NODE_6947_length_4568_cov_5.354753	0.604471	0.0417328	1	Yes	No	No	Low-quality
LG2-NODE_6974_length_4553_cov_25.728101	0.278309	0.125179	0.973	Yes	No	No	Low-quality
LG2-NODE_7010_length_4531_cov_10.479446	0.968161	0.0112169	1	Yes	Yes	Yes	Low-quality
LG2-NODE_7033_length_4516_cov_58.643129	0.0972179	0.191121	0.98	Yes	No	No	Not-determined
LG2-NODE_7080_length_4481_cov_12.882738	0.843698	0.0219427	0.987	Yes	No	Yes	Low-quality
LG2-NODE_7125_length_4451_cov_11.826661	0.999565	0.00275701	1	Yes	Yes	Yes	Low-quality
LG2-NODE_7129_length_4449_cov_7.514110	0.363953	0.104898	0.987	Yes	No	No	Low-quality
LG2-NODE_7151_length_4440_cov_24.585633	0.999964	0.00105748	0.987	Yes	Yes	Yes	Low-quality
LG2-NODE_7196_length_4406_cov_4.398989	0.998778	0.00390891		No	Yes	No	Low-quality
LG2-NODE_7230_length_4386_cov_15.221196	0.972039	0.0104993	1	Yes	Yes	Yes	Low-quality
LG2-NODE_7235_length_4382_cov_31.045528	0.634305	0.0387492	0.993	Yes	No	No	Low-quality
LG2-NODE_7277_length_4359_cov_4.873374	0.951001	0.0135018	0.813	No	Yes	Yes	Not-determined
LG2-NODE_7311_length_4342_cov_4.221600	0.629987	0.0391646	0.993	Yes	No	No	Low-quality
LG2-NODE_7327_length_4335_cov_132.300000	0.923077	0.0160322		No	Yes	No	Low-quality
LG2-NODE_7333_length_4332_cov_3.723872	0.758246	0.0288164	0.947	No	No	Yes	Low-quality
LG2-NODE_7337_length_4330_cov_69.363743	0.328975	0.112678	0.993	Yes	No	No	Low-quality
LG2-NODE_7376_length_4309_cov_5.451575	0.142142	0.168083	1	Yes	No	No	Low-quality
LG2-NODE_7395_length_4300_cov_35.083863	0.678259	0.034878	0.973	Yes	No	No	Low-quality
LG2-NODE_7419_length_4289_cov_4.999055	0.334799	0.111319	0.993	Yes	No	No	Low-quality
LG2-NODE_7434_length_4276_cov_7.977730	0.0656919	0.216595	0.973	Yes	No	No	Low-quality
LG2-NODE_7455_length_4268_cov_82.943271	1	0	1	Yes	Yes	Yes	Low-quality
LG2-NODE_7460_length_4263_cov_9.693679	0.938609	0.0149369	1	Yes	Yes	Yes	Low-quality
LG2-NODE_7469_length_4254_cov_34.186235	0.691144	0.0338583	1	Yes	No	No	Low-quality
LG2-NODE_7493_length_4247_cov_5.412214	0.330246	0.112414	0.953	Yes	No	No	Low-quality
LG2-NODE_7525_length_4231_cov_4.479885	0.0571116	0.22598	1	Yes	No	No	Low-quality
LG2-NODE_7547_length_4219_cov_25.940922	0.92023	0.0163343	1	Yes	Yes	Yes	Low-quality
LG2-NODE_7568_length_4204_cov_5.025548	0.999989	0.000660926	0.9	No	Yes	Yes	Low-quality
LG2-NODE_7578_length_4201_cov_5.967197	0.999221	0.00324798	0.853	No	Yes	Yes	Low-quality
LG2-NODE_7696_length_4146_cov_6.052554	0.97078	0.0106692	0.987	Yes	Yes	Yes	Low-quality
LG2-NODE_7699_length_4144_cov_4.046711	0.576109	0.0448674	1	Yes	No	No	Low-quality
LG2-NODE_7700_length_4143_cov_25.397260	0.999955	0.00109525	0.993	Yes	Yes	Yes	Low-quality
LG2-NODE_7727_length_4129_cov_12.601865	0.734213	0.0302704	0.713	No	No	Yes	Not-determined
LG2-NODE_7736_length_4126_cov_5.117907	0.0129937	0.324326	0.967	Yes	No	No	Not-determined
LG2-NODE_7737_length_4124_cov_72.309658	0.999989	0.00067981	1	Yes	Yes	Yes	Low-quality
LG2-NODE_7775_length_4109_cov_13.542674	0.791642	0.0260027	0.987	Yes	No	Yes	Low-quality
LG2-NODE_7818_length_4090_cov_54.194796	0.995224	0.00600499	0.993	Yes	Yes	Yes	Low-quality
LG2-NODE_7820_length_4088_cov_7.166873	0.957179	0.0127842	0.88	No	Yes	Yes	Low-quality
LG2-NODE_7850_length_4077_cov_4.600448	0.904607	0.0173729	1	Yes	Yes	Yes	Medium-quality
LG2-NODE_7851_length_4077_cov_3.821482	0.986194	0.00827102	0.707	No	Yes	Yes	Low-quality
LG2-NODE_7876_length_4065_cov_4.461845	0.999015	0.003569	0.973	Yes	Yes	Yes	Low-quality
LG2-NODE_7987_length_4018_cov_7.549836	0.798306	0.0254929	0.973	Yes	No	Yes	Low-quality
LG2-NODE_8015_length_4006_cov_6.818021	0.975202	0.00987612		No	Yes	No	Not-determined
LG2-NODE_8043_length_3995_cov_12.848985	0.844335	0.0219427	1	Yes	No	Yes	Low-quality
LG2-NODE_8064_length_3980_cov_33.469045	0.997177	0.00511746	0.98	Yes	Yes	Yes	Low-quality
LG2-NODE_8073_length_3977_cov_5.801377	0.935585	0.0151258		No	Yes	No	Low-quality
LG2-NODE_8099_length_3964_cov_7.562036	0.220352	0.140267	0.96	Yes	No	No	Low-quality
LG2-NODE_8126_length_3950_cov_4.146085	0.996559	0.00549513		No	Yes	No	Low-quality
LG2-NODE_8145_length_3943_cov_14.341049	0.996137	0.00570285		No	Yes	No	Low-quality
LG2-NODE_8226_length_3910_cov_19.299092	0.736996	0.0300249	0.993	Yes	No	Yes	Low-quality
LG2-NODE_8239_length_3899_cov_8.149324	0.992758	0.00677921	0.913	No	Yes	Yes	Low-quality
LG2-NODE_8376_length_3841_cov_4.539091	0.0555138	0.227755	0.987	Yes	No	No	Not-determined
LG2-NODE_8384_length_3838_cov_8.844568	1	0		No	Yes	No	Low-quality
LG2-NODE_8429_length_3821_cov_39.815985	0.999526	0.00287031	0.987	Yes	Yes	Yes	Low-quality
LG2-NODE_8436_length_3817_cov_23.957204	0.310686	0.116682	0.967	Yes	No	No	Low-quality
LG2-NODE_8447_length_3813_cov_4.624800	0.922313	0.0161266	0.973	Yes	Yes	Yes	Low-quality
LG2-NODE_8449_length_3812_cov_6.388076	0.999896	0.00166176		No	Yes	No	Low-quality
LG2-NODE_8465_length_3803_cov_31.897812	0.998484	0.00424881	0.933	No	Yes	Yes	Low-quality
LG2-NODE_8493_length_3793_cov_4.846174	0.764806	0.0282121	0.933	No	No	Yes	Not-determined
LG2-NODE_8519_length_3782_cov_74.816743	0.986273	0.00825213	nan	No	Yes	Yes	Low-quality
LG2-NODE_8526_length_3780_cov_7.561611	0.999951	0.0011519	0.927	No	Yes	Yes	Low-quality
LG2-NODE_8545_length_3776_cov_3.869659	0.999995	0.000566508	0.607	No	Yes	Yes	Low-quality
LG2-NODE_8552_length_3770_cov_96.346703	0.772571	0.0275512	0.953	Yes	No	Yes	Low-quality
LG2-NODE_8578_length_3762_cov_17.382789	0.987554	0.00789335	1	Yes	Yes	Yes	Low-quality
LG2-NODE_8581_length_3762_cov_5.066900	0.00283234	0.434625	0.987	Yes	No	No	Low-quality
LG2-NODE_8607_length_3755_cov_7.617027	0.999989	0.000660926	1	Yes	Yes	Yes	Low-quality
LG2-NODE_8617_length_3752_cov_6.076008	0.60317	0.0419216	0.993	Yes	No	No	Low-quality
LG2-NODE_8648_length_3737_cov_4.034221	0.917937	0.0164287		No	Yes	No	Not-determined
LG2-NODE_8688_length_3722_cov_4.587674	0.513596	0.0561221	0.993	Yes	No	No	Low-quality
LG2-NODE_8702_length_3717_cov_171.444020	0.985711	0.0084032		No	Yes	No	Low-quality
LG2-NODE_8721_length_3712_cov_11.958709	1	0	0.82	No	Yes	Yes	Low-quality
LG2-NODE_8739_length_3705_cov_3.946575	0.0237236	0.283367	0.993	Yes	No	No	Not-determined
LG2-NODE_8748_length_3701_cov_351.518102	0.999923	0.0014918	1	Yes	Yes	Yes	Low-quality
LG2-NODE_8769_length_3691_cov_291.798130	0.909886	0.017033	0.913	No	Yes	Yes	Low-quality
LG2-NODE_8781_length_3687_cov_23.857379	0.913074	0.0167686		No	Yes	No	Low-quality
LG2-NODE_8794_length_3683_cov_19.977398	0.51449	0.0559521	0.987	Yes	No	No	Low-quality
LG2-NODE_8805_length_3680_cov_2.956966	0.960484	0.0123121	0.88	No	Yes	Yes	Low-quality
LG2-NODE_8831_length_3670_cov_7.596680	0.999982	0.000830878		No	Yes	No	Low-quality
LG2-NODE_8891_length_3647_cov_90.398942	0.991147	0.00721354		No	Yes	No	Low-quality
LG2-NODE_8903_length_3644_cov_5.737253	0.52481	0.0533462	1	Yes	No	No	Low-quality
LG2-NODE_8909_length_3642_cov_2.348759	0.932407	0.0153713		No	Yes	No	Low-quality
LG2-NODE_8937_length_3630_cov_13.572867	0.978827	0.0094418	0.987	Yes	Yes	Yes	Low-quality
LG2-NODE_9013_length_3605_cov_4.252113	0.96574	0.011519		No	Yes	No	Low-quality
LG2-NODE_9035_length_3594_cov_5.286239	0.0243141	0.281536	0.98	Yes	No	No	Low-quality
LG2-NODE_9055_length_3587_cov_8.439411	0.999986	0.000774228	0.993	Yes	Yes	Yes	Low-quality
LG2-NODE_9072_length_3581_cov_3.700794	0.986964	0.00808218	0.827	No	Yes	Yes	Low-quality
LG2-NODE_9073_length_3581_cov_3.645491	0.958366	0.0125576	0.993	Yes	Yes	Yes	Low-quality
LG2-NODE_9090_length_3573_cov_16.570210	0.987566	0.00789335	1	Yes	Yes	Yes	Low-quality
LG2-NODE_9105_length_3568_cov_4.074295	0.992763	0.00677921	1	Yes	Yes	Yes	Low-quality
LG2-NODE_9119_length_3566_cov_3.766163	0.738936	0.030006	0.573	No	No	Yes	Low-quality
LG2-NODE_9152_length_3557_cov_4.224158	0.172402	0.156281	0.993	Yes	No	No	Low-quality
LG2-NODE_9168_length_3553_cov_6.341910	0.970716	0.0106881	0.947	No	Yes	Yes	Low-quality
LG2-NODE_9273_length_3516_cov_46.189830	0.966213	0.0115001	0.56	No	Yes	Yes	Low-quality
LG2-NODE_9325_length_3499_cov_4.859175	0.973287	0.0101783	0.98	Yes	Yes	Yes	Low-quality
LG2-NODE_9348_length_3486_cov_171.132031	0.963916	0.0117645	0.993	Yes	Yes	Yes	Low-quality
LG2-NODE_9418_length_3460_cov_21.006755	0.410988	0.0934927	0.953	Yes	No	No	Low-quality
LG2-NODE_9456_length_3445_cov_4.900590	0.598065	0.0425825	0.96	Yes	No	No	Low-quality
LG2-NODE_9555_length_3413_cov_338.445801	0.918563	0.0164287		No	Yes	No	Low-quality
LG2-NODE_9566_length_3407_cov_5.358294	0.999318	0.00307803	0.987	Yes	Yes	Yes	Low-quality
LG2-NODE_9574_length_3405_cov_11.363582	0.955855	0.0128975	0.833	No	Yes	Yes	Low-quality
LG2-NODE_9576_length_3405_cov_9.051642	0.729843	0.0305914	0.993	Yes	No	Yes	Low-quality
LG2-NODE_9579_length_3404_cov_5.059719	0.936338	0.0150125		No	Yes	No	Not-determined
LG2-NODE_9657_length_3379_cov_4.531288	0.874838	0.0198089	0.96	Yes	No	Yes	Low-quality
LG2-NODE_9710_length_3361_cov_22.673624	0.941334	0.0146348	1	Yes	Yes	Yes	Low-quality
LG2-NODE_9907_length_3309_cov_12.960356	0.983284	0.00883753	0.913	No	Yes	Yes	Low-quality
LG2-NODE_9951_length_3294_cov_51.509725	0.233472	0.136642	0.993	Yes	No	No	Low-quality
LG2-NODE_9976_length_3289_cov_5.132035	0.974745	0.00998943		No	Yes	No	Low-quality
LG2-NODE_9989_length_3286_cov_4.248220	0.352729	0.107297	0.96	Yes	No	No	Low-quality
LG2-NODE_9998_length_3283_cov_5.982032	0.916118	0.016542	0.953	Yes	Yes	Yes	Low-quality
LG2-NODE_10035_length_3273_cov_6.322250	0.901616	0.0175806	0.993	Yes	Yes	Yes	Low-quality
LG2-NODE_10040_length_3272_cov_4.218837	0.694838	0.0334806	0.96	Yes	No	No	Low-quality
LG2-NODE_10112_length_3253_cov_31.420888	0.999999	0.000339905		No	Yes	No	Not-determined
LG2-NODE_10136_length_3247_cov_4.569549	0.999635	0.00251152	0.993	Yes	Yes	Yes	Low-quality
LG2-NODE_10193_length_3228_cov_7.936338	0.96101	0.0121988		No	Yes	No	Low-quality
LG2-NODE_10212_length_3223_cov_5.467487	0.952997	0.0132941	0.887	No	Yes	Yes	Low-quality
LG2-NODE_10227_length_3217_cov_4.486401	0.999993	0.000623159	0.96	Yes	Yes	Yes	Low-quality
LG2-NODE_10248_length_3211_cov_3.660646	0.726908	0.0309125	0.933	No	No	Yes	Low-quality
LG2-NODE_10266_length_3207_cov_9.740799	0.983185	0.00885641		No	Yes	No	Low-quality
LG2-NODE_10279_length_3204_cov_4.671959	0.749049	0.0292885	0.72	No	No	Yes	Not-determined
LG2-NODE_10280_length_3203_cov_15.229670	0.714961	0.0318378	0.953	Yes	No	Yes	Low-quality
LG2-NODE_10314_length_3194_cov_6.713922	0.990275	0.00730795	nan	No	Yes	Yes	Low-quality
LG2-NODE_10355_length_3187_cov_3.110792	1	0	0.647	No	Yes	Yes	Low-quality
LG2-NODE_10371_length_3182_cov_2.660377	0.672253	0.035369	1	Yes	No	No	Low-quality
LG2-NODE_10409_length_3169_cov_993.102441	0.999395	0.00300249	0.707	No	Yes	Yes	Low-quality
LG2-NODE_10426_length_3163_cov_5.194337	0.988913	0.00764786	0.973	Yes	Yes	Yes	Low-quality
LG2-NODE_10428_length_3163_cov_3.399936	0.649245	0.0371629	0.96	Yes	No	No	Low-quality
LG2-NODE_10497_length_3137_cov_5.143089	0.799264	0.0253984	1	Yes	No	Yes	Low-quality
LG2-NODE_10506_length_3134_cov_7.068529	0.840206	0.0222071	1	Yes	No	Yes	Low-quality
LG2-NODE_10540_length_3126_cov_18.626180	0.999995	0.000566508	0.913	No	Yes	Yes	Low-quality
LG2-NODE_10618_length_3106_cov_4.923632	0.973216	0.0101783	1	Yes	Yes	Yes	Low-quality
LG2-NODE_10634_length_3100_cov_4.791461	1	0		No	Yes	No	Low-quality
LG2-NODE_10637_length_3099_cov_23.909987	0.999663	0.00243598	0.967	Yes	Yes	Yes	Low-quality
LG2-NODE_10672_length_3090_cov_4.403624	0.447928	0.084032	0.973	Yes	No	No	Low-quality
LG2-NODE_10676_length_3088_cov_15.661062	1	0.00026437	0.987	Yes	Yes	Yes	Low-quality
LG2-NODE_10679_length_3088_cov_3.992087	0.999955	0.00109525	0.9	No	Yes	Yes	Not-determined
LG2-NODE_10681_length_3088_cov_3.193208	0.987385	0.00798776		No	Yes	No	Not-determined
LG2-NODE_10723_length_3077_cov_10.161152	0.373917	0.102727	0.973	Yes	No	No	Low-quality
LG2-NODE_10729_length_3075_cov_4.525497	0.996183	0.00570285	nan	No	Yes	Yes	Low-quality
LG2-NODE_10735_length_3073_cov_4.425116	0.998821	0.00387114	0.887	No	Yes	Yes	Low-quality
LG2-NODE_10745_length_3071_cov_41.707228	0.215285	0.141646	0.973	Yes	No	No	Low-quality
LG2-NODE_10825_length_3050_cov_5.929549	0.999981	0.000830878	1	Yes	Yes	Yes	Low-quality
LG2-NODE_10892_length_3032_cov_6.929459	0.996466	0.0055329	0.7	No	Yes	Yes	Low-quality
LG2-NODE_10902_length_3030_cov_114.130756	0.988309	0.00783669		No	Yes	No	Low-quality
LG2-NODE_10941_length_3022_cov_3.381867	0.99119	0.00719465	0.993	Yes	Yes	Yes	Low-quality
LG2-NODE_10953_length_3018_cov_5.550793	0.015084	0.314148	0.973	Yes	No	No	Low-quality
LG2-NODE_10973_length_3013_cov_69.683908	0.773484	0.0274756	0.727	No	No	Yes	Low-quality
LG2-NODE_10996_length_3006_cov_658.995256	0.971479	0.0105559	0.993	Yes	Yes	Yes	Low-quality
LG2-NODE_10999_length_3006_cov_3.859370	0.894555	0.0180716	0.647	No	No	Yes	Low-quality
LG2-NODE_11020_length_2999_cov_7.485734	0.999902	0.00158622	0.98	Yes	Yes	Yes	Low-quality
LG2-NODE_11033_length_2995_cov_5.896259	0.964682	0.0116323	0.807	No	Yes	Yes	Not-determined
LG2-NODE_11115_length_2978_cov_4.470065	0.931578	0.0154657	0.973	Yes	Yes	Yes	Low-quality
LG2-NODE_11155_length_2970_cov_11.464494	0.940965	0.0146914	0.933	No	Yes	Yes	Low-quality
LG2-NODE_11187_length_2964_cov_44.864902	0.920005	0.0163721	0.653	No	Yes	Yes	Low-quality
LG2-NODE_11194_length_2963_cov_13.527510	0.961237	0.012161	0.893	No	Yes	Yes	Low-quality
LG2-NODE_11208_length_2959_cov_4.481061	0.125729	0.175882	0.987	Yes	No	No	Not-determined
LG2-NODE_11287_length_2942_cov_4.400416	1	0	0.887	No	Yes	Yes	Low-quality
LG2-NODE_11315_length_2937_cov_5.206454	0.993368	0.00664703		No	Yes	No	Low-quality
LG2-NODE_11334_length_2933_cov_4.476372	0.74144	0.0298172	0.993	Yes	No	Yes	Low-quality
LG2-NODE_11361_length_2927_cov_69.168872	0.777611	0.0270602	0.92	No	No	Yes	Low-quality
LG2-NODE_11386_length_2922_cov_21.706313	0.972191	0.0104426	0.867	No	Yes	Yes	Low-quality
LG2-NODE_11390_length_2921_cov_15.166783	0.996475	0.0055329		No	Yes	No	Low-quality
LG2-NODE_11403_length_2918_cov_4.920014	0.97928	0.00938515		No	Yes	No	Low-quality
LG2-NODE_11407_length_2916_cov_10.351975	0.99854	0.00421104	1	Yes	Yes	Yes	Low-quality
LG2-NODE_11441_length_2909_cov_25.026980	0.99966	0.00243598	0.947	No	Yes	Yes	Low-quality
LG2-NODE_11537_length_2890_cov_3.560141	0.985967	0.00836544		No	Yes	No	Not-determined
LG2-NODE_11648_length_2863_cov_2.857194	0.340086	0.109978	0.98	Yes	No	No	Low-quality
LG2-NODE_11673_length_2858_cov_4.930432	0.281226	0.124273	0.993	Yes	No	No	Low-quality
LG2-NODE_11717_length_2847_cov_56.375716	0.654953	0.0367097	1	Yes	No	No	Low-quality
LG2-NODE_11791_length_2831_cov_3.512608	0.992877	0.00677921		No	Yes	No	Low-quality
LG2-NODE_11800_length_2828_cov_11.918860	0.995664	0.00583503	0.953	Yes	Yes	Yes	Low-quality
LG2-NODE_11808_length_2826_cov_10.027788	0.00688621	0.369835	0.967	Yes	No	No	Low-quality
LG2-NODE_11812_length_2825_cov_91.487365	0.35837	0.106069	0.98	Yes	No	No	Low-quality
LG2-NODE_11819_length_2823_cov_102.792630	0.999631	0.00254929	1	Yes	Yes	Yes	Low-quality
LG2-NODE_11873_length_2809_cov_4.141249	1	0.00026437	0.987	Yes	Yes	Yes	Low-quality
LG2-NODE_11896_length_2804_cov_8.906875	0.531711	0.0521187	0.993	Yes	No	No	Low-quality
LG2-NODE_11897_length_2804_cov_5.468170	0.809903	0.0244354	0.973	Yes	No	Yes	Low-quality
LG2-NODE_11934_length_2798_cov_3.703974	0.955741	0.0128975		No	Yes	No	Low-quality
LG2-NODE_11944_length_2797_cov_3.548140	0.897278	0.0179394	0.833	No	No	Yes	Low-quality
LG2-NODE_12022_length_2777_cov_4.139603	0.00126474	0.492126	0.993	Yes	No	No	Low-quality
LG2-NODE_12082_length_2764_cov_3.792174	0.959293	0.0124821	1	Yes	Yes	Yes	Low-quality
LG2-NODE_12138_length_2755_cov_4.064074	0.927642	0.0158056		No	Yes	No	Low-quality
LG2-NODE_12150_length_2753_cov_9.781690	0.290862	0.121743	1	Yes	No	No	Not-determined
LG2-NODE_12167_length_2749_cov_40.178545	0.979452	0.00934738	0.967	Yes	Yes	Yes	Low-quality
LG2-NODE_12210_length_2739_cov_3.945604	0.981577	0.00908301	0.993	Yes	Yes	Yes	Low-quality
LG2-NODE_12255_length_2730_cov_4.027290	0.98897	0.00761009	0.987	Yes	Yes	Yes	Low-quality
LG2-NODE_12263_length_2728_cov_5.221474	0.333357	0.111791	1	Yes	No	No	Low-quality
LG2-NODE_12309_length_2718_cov_4.112279	0.996379	0.00558955	0.553	No	Yes	Yes	Low-quality
LG2-NODE_12381_length_2702_cov_6.272762	0.465556	0.0792545	0.98	Yes	No	No	Low-quality
LG2-NODE_12412_length_2697_cov_5.675625	0.999999	0.000339905		No	Yes	No	Not-determined
LG2-NODE_12419_length_2696_cov_3.932601	0.954145	0.0131052		No	Yes	No	Low-quality
LG2-NODE_12450_length_2690_cov_11.299431	0.996097	0.00574061	1	Yes	Yes	Yes	Low-quality
LG2-NODE_12553_length_2670_cov_43.889866	0.944076	0.014276	0.993	Yes	Yes	Yes	Low-quality
LG2-NODE_12632_length_2656_cov_2.722799	0.998964	0.00370119	nan	No	Yes	Yes	Low-quality
LG2-NODE_12650_length_2653_cov_4.143572	0.857471	0.0209797	1	Yes	No	Yes	Low-quality
LG2-NODE_12725_length_2639_cov_3.313467	0.444305	0.0850517	0.987	Yes	No	No	Low-quality
LG2-NODE_12748_length_2634_cov_3.172160	0.244023	0.133866	0.987	Yes	No	No	Low-quality
LG2-NODE_12833_length_2617_cov_3.331382	0.799022	0.0254173	0.993	Yes	No	Yes	Low-quality
LG2-NODE_12880_length_2608_cov_3.551900	0.880226	0.0192046	0.967	Yes	No	Yes	Not-determined
LG2-NODE_12906_length_2603_cov_71.360675	0.934703	0.0151824	0.8	No	Yes	Yes	Low-quality
LG2-NODE_12949_length_2594_cov_4.455691	0.752348	0.0291374	0.567	No	No	Yes	Low-quality
LG2-NODE_12951_length_2593_cov_432.900709	0.997101	0.00515522	0.947	No	Yes	Yes	Low-quality
LG2-NODE_12984_length_2588_cov_5.894591	0.998944	0.00372007	0.967	Yes	Yes	Yes	Not-determined
LG2-NODE_13071_length_2572_cov_2.285658	0.279433	0.124991	1	Yes	No	No	Not-determined
LG2-NODE_13089_length_2569_cov_4.428003	0.994774	0.00613717	1	Yes	Yes	Yes	Low-quality
LG2-NODE_13102_length_2567_cov_3.230096	0.906166	0.0172596		No	Yes	No	Low-quality
LG2-NODE_13138_length_2560_cov_5.673054	0.947521	0.0140305		No	Yes	No	Not-determined
LG2-NODE_13245_length_2540_cov_17.551308	0.0104034	0.340925	0.98	Yes	No	No	Low-quality
LG2-NODE_13266_length_2537_cov_4.713537	0.985452	0.00845985	0.82	No	Yes	Yes	Low-quality
LG2-NODE_13276_length_2536_cov_4.049980	0.997094	0.00517411	0.993	Yes	Yes	Yes	Low-quality
LG2-NODE_13290_length_2532_cov_26.574082	0.999551	0.00277589		No	Yes	No	Medium-quality
LG2-NODE_13305_length_2528_cov_12.132632	0.348514	0.107939	1	Yes	No	No	Low-quality
LG2-NODE_13344_length_2518_cov_32.097442	0.999796	0.00203943	0.993	Yes	Yes	Yes	Low-quality
LG2-NODE_13364_length_2516_cov_2.596099	0.927978	0.0157678	0.993	Yes	Yes	Yes	Not-determined
LG2-NODE_13368_length_2515_cov_5.886992	0.965095	0.0115756	0.813	No	Yes	Yes	Low-quality
LG2-NODE_13389_length_2512_cov_65.940985	0.710998	0.0322343	0.713	No	No	Yes	Low-quality
LG2-NODE_13461_length_2500_cov_3.191411	0.142926	0.167743	1	Yes	No	No	Low-quality
LG2-NODE_13464_length_2499_cov_48.427987	0.999198	0.00326686	1	Yes	Yes	Yes	Low-quality
LG2-NODE_13471_length_2499_cov_3.005319	0.909969	0.017033	0.96	Yes	Yes	Yes	Low-quality
LG2-NODE_13506_length_2490_cov_2.958932	0.887646	0.0186948	0.953	Yes	No	Yes	Low-quality
LG2-NODE_13538_length_2484_cov_4.545904	0.0678155	0.214386	1	Yes	No	No	Not-determined
LG2-NODE_13539_length_2484_cov_3.432277	0.999996	0.000528741	0.993	Yes	Yes	Yes	Low-quality
LG2-NODE_13550_length_2481_cov_3.692910	0.989742	0.00745902		No	Yes	No	Not-determined
LG2-NODE_13617_length_2472_cov_5.016136	0.921905	0.016221		No	Yes	No	Low-quality
LG2-NODE_13618_length_2472_cov_4.814233	0.3144	0.115794	0.973	Yes	No	No	Not-determined
LG2-NODE_13691_length_2460_cov_7.602079	0.991601	0.00706247	0.707	No	Yes	Yes	Low-quality
LG2-NODE_13755_length_2451_cov_3.053840	0.999234	0.00324798	0.987	Yes	Yes	Yes	Low-quality
LG2-NODE_13766_length_2449_cov_8.225982	0.81922	0.0238311	0.867	No	No	Yes	Low-quality
LG2-NODE_13774_length_2448_cov_9.288341	0.970501	0.0107259	0.993	Yes	Yes	Yes	Low-quality
LG2-NODE_13784_length_2446_cov_4.325805	0.808836	0.0245864	0.987	Yes	No	Yes	Low-quality
LG2-NODE_13789_length_2445_cov_6.190795	0.971239	0.0105748		No	Yes	No	Low-quality
LG2-NODE_13801_length_2443_cov_4.150754	0.984349	0.00864869	0.98	Yes	Yes	Yes	Low-quality
LG2-NODE_13851_length_2434_cov_4.645649	0.0384193	0.251756	1	Yes	No	No	Low-quality
LG2-NODE_13863_length_2432_cov_26.369373	0.761918	0.0285709	0.987	Yes	No	Yes	Low-quality
LG2-NODE_13867_length_2432_cov_6.190576	0.994847	0.00611829	1	Yes	Yes	Yes	Low-quality
LG2-NODE_13869_length_2432_cov_4.998738	0.993384	0.00664703	0.647	No	Yes	Yes	Low-quality
LG2-NODE_13881_length_2430_cov_3.803368	0.833666	0.0226414	1	Yes	No	Yes	Low-quality
LG2-NODE_13882_length_2430_cov_3.107368	0.998649	0.00409774	0.973	Yes	Yes	Yes	Low-quality
LG2-NODE_13910_length_2424_cov_4.963276	0.738668	0.030006	0.933	No	No	Yes	Low-quality
LG2-NODE_13957_length_2415_cov_43.716949	0.954053	0.0131241	1	Yes	Yes	Yes	Low-quality
LG2-NODE_13962_length_2415_cov_3.391102	0.742393	0.0297606	0.967	Yes	No	Yes	Not-determined
LG2-NODE_13986_length_2411_cov_6.046689	0.508693	0.0575761	0.973	Yes	No	No	Low-quality
LG2-NODE_14024_length_2406_cov_2.345810	0.505509	0.0588224	0.967	Yes	No	No	Low-quality
LG2-NODE_14089_length_2394_cov_8.341171	0.974927	0.00991389	1	Yes	Yes	Yes	Low-quality
LG2-NODE_14095_length_2393_cov_5.123610	0.685381	0.0342926	1	Yes	No	No	Low-quality
LG2-NODE_14134_length_2385_cov_258.961373	0.995751	0.00583503	0.98	Yes	Yes	Yes	Low-quality
LG2-NODE_14205_length_2376_cov_5.383025	0.99999	0.000660926		No	Yes	No	Low-quality
LG2-NODE_14230_length_2374_cov_2.993532	0.554167	0.0478322	1	Yes	No	No	Low-quality
LG2-NODE_14232_length_2373_cov_6.078085	0.987881	0.00785558	0.94	No	Yes	Yes	Not-determined
LG2-NODE_14246_length_2371_cov_3.706390	0.999958	0.00107637	0.84	No	Yes	Yes	Low-quality
LG2-NODE_14258_length_2370_cov_1.860907	0.389576	0.0990445	0.993	Yes	No	No	Low-quality
LG2-NODE_14260_length_2369_cov_21.480121	0.180503	0.15358	0.953	Yes	No	No	Low-quality
LG2-NODE_14267_length_2369_cov_2.674157	0.627508	0.0393723	0.967	Yes	No	No	Low-quality
LG2-NODE_14272_length_2368_cov_4.849546	0.58405	0.0440932	0.987	Yes	No	No	Low-quality
LG2-NODE_14279_length_2367_cov_2.577855	0.783208	0.0266448	0.587	No	No	Yes	Low-quality
LG2-NODE_14283_length_2366_cov_8.241454	0.999345	0.00304026	0.727	No	Yes	Yes	Not-determined
LG2-NODE_14314_length_2362_cov_3.884699	0.997679	0.00489085		No	Yes	No	Low-quality
LG2-NODE_14322_length_2361_cov_5.283174	0.896552	0.0179772	1	Yes	No	Yes	Low-quality
LG2-NODE_14352_length_2357_cov_4.012598	0.194093	0.148727	0.98	Yes	No	No	Low-quality
LG2-NODE_14381_length_2352_cov_5.227688	0.119172	0.179149	1	Yes	No	No	Low-quality
LG2-NODE_14434_length_2346_cov_5.568747	0.151414	0.164004	0.993	Yes	No	No	Low-quality
LG2-NODE_14438_length_2346_cov_3.682235	0.675545	0.0351235	0.953	Yes	No	No	Low-quality
LG2-NODE_14475_length_2338_cov_12.395094	0.511782	0.0566697	0.973	Yes	No	No	Not-determined
LG2-NODE_14488_length_2337_cov_4.071429	0.611309	0.0409963	0.987	Yes	No	No	Low-quality
LG2-NODE_14493_length_2336_cov_30.075406	1	0.00026437	0.993	Yes	Yes	Yes	Low-quality
LG2-NODE_14509_length_2332_cov_92.685551	0.665237	0.0358977	0.98	Yes	No	No	Low-quality
LG2-NODE_14543_length_2328_cov_7.055873	0.997241	0.00509857		No	Yes	No	Low-quality
LG2-NODE_14642_length_2314_cov_5.395308	0.374886	0.102538	0.973	Yes	No	No	Low-quality
LG2-NODE_14655_length_2312_cov_24.051839	0.825394	0.023359	0.773	No	No	Yes	Low-quality
LG2-NODE_14657_length_2312_cov_4.833407	0.954242	0.0131052	0.993	Yes	Yes	Yes	Low-quality
LG2-NODE_14681_length_2308_cov_7.256103	0.000973037	0.510783	0.967	Yes	No	No	Not-determined
LG2-NODE_14689_length_2307_cov_4.108792	0.984527	0.00859204		No	Yes	No	Low-quality
LG2-NODE_14691_length_2306_cov_13.493114	0.910478	0.0170141	0.647	No	Yes	Yes	Low-quality
LG2-NODE_14706_length_2304_cov_2.597599	0.90398	0.0174673	0.993	Yes	Yes	Yes	Low-quality
LG2-NODE_14812_length_2290_cov_312.795973	0.908968	0.0170897	0.8	No	Yes	Yes	Low-quality
LG2-NODE_14842_length_2288_cov_13.704881	0.98387	0.00874311	0.92	No	Yes	Yes	Low-quality
LG2-NODE_14857_length_2286_cov_3.095473	0.995854	0.00583503	0.987	Yes	Yes	Yes	Low-quality
LG2-NODE_14897_length_2281_cov_4.825247	0.764561	0.0282499	0.86	No	No	Yes	Low-quality
LG2-NODE_14925_length_2278_cov_3.025641	0.941774	0.0145781	0.993	Yes	Yes	Yes	Low-quality
LG2-NODE_14978_length_2269_cov_4.540199	0.998445	0.00426769	0.993	Yes	Yes	Yes	Low-quality
LG2-NODE_14988_length_2268_cov_3.768640	0.0196195	0.295887	0.973	Yes	No	No	Not-determined
LG2-NODE_15012_length_2265_cov_3.738914	0.935658	0.015088		No	Yes	No	Not-determined
LG2-NODE_15023_length_2263_cov_7.164855	0.956164	0.0128786	0.98	Yes	Yes	Yes	Not-determined
LG2-NODE_15067_length_2258_cov_49.961870	0.639639	0.0381449	1	Yes	No	No	Low-quality
LG2-NODE_15084_length_2257_cov_3.365123	0.998191	0.00445653	1	Yes	Yes	Yes	Not-determined
LG2-NODE_15119_length_2253_cov_3.446315	0.999942	0.00124632	1	Yes	Yes	Yes	Low-quality
LG2-NODE_15148_length_2248_cov_8.648883	0.864658	0.0205454	0.88	No	No	Yes	Medium-quality
LG2-NODE_15155_length_2247_cov_28.208485	0.137864	0.170613	0.993	Yes	No	No	Not-determined
LG2-NODE_15276_length_2233_cov_5.406336	0.330951	0.112263	0.973	Yes	No	No	Low-quality
LG2-NODE_15283_length_2232_cov_8.184198	0.289775	0.122045	0.987	Yes	No	No	Low-quality
LG2-NODE_15288_length_2232_cov_2.610473	0.930059	0.0155412		No	Yes	No	Low-quality
LG2-NODE_15289_length_2231_cov_100.452665	0.858827	0.0209041	0.687	No	No	Yes	Low-quality
LG2-NODE_15300_length_2230_cov_4.177931	0.0189881	0.298304	0.98	Yes	No	No	Low-quality
LG2-NODE_15302_length_2230_cov_3.962299	0.706353	0.0325931	0.8	No	No	Yes	Low-quality
LG2-NODE_15308_length_2230_cov_2.130575	0.999656	0.00243598		No	Yes	No	Not-determined
LG2-NODE_15310_length_2229_cov_19.052438	0.81208	0.0242654	0.94	No	No	Yes	Low-quality
LG2-NODE_15327_length_2226_cov_6.869645	0.987061	0.00802553	0.987	Yes	Yes	Yes	Not-determined
LG2-NODE_15364_length_2222_cov_3.382557	1	0	0.967	Yes	Yes	Yes	Low-quality
LG2-NODE_15445_length_2207_cov_5.096654	0.891939	0.0183171	nan	No	No	Yes	Low-quality
LG2-NODE_15474_length_2203_cov_39.429702	0.177416	0.154732	0.993	Yes	No	No	Not-determined
LG2-NODE_15488_length_2202_cov_5.200745	0.0700168	0.212422	0.993	Yes	No	No	Not-determined
LG2-NODE_15497_length_2201_cov_5.701305	0.939365	0.0148425	0.547	No	Yes	Yes	Low-quality
LG2-NODE_15545_length_2196_cov_6.067258	0.955423	0.012973		No	Yes	No	Low-quality
LG2-NODE_15547_length_2196_cov_4.583372	0.108778	0.184587	0.967	Yes	No	No	Not-determined
LG2-NODE_15578_length_2192_cov_3.745905	0.924402	0.0159566	0.993	Yes	Yes	Yes	Low-quality
LG2-NODE_15591_length_2190_cov_4.090867	0.229177	0.137756	0.973	Yes	No	No	Not-determined
LG2-NODE_15601_length_2189_cov_3.510778	0.665674	0.0358977	0.993	Yes	No	No	Low-quality
LG2-NODE_15604_length_2188_cov_3.839194	0.996503	0.0055329		No	Yes	No	Not-determined
LG2-NODE_15640_length_2184_cov_52.875998	0.923022	0.0160322	0.847	No	Yes	Yes	Low-quality
LG2-NODE_15669_length_2180_cov_3.722353	0.849526	0.0215273	1	Yes	No	Yes	Low-quality
LG2-NODE_15689_length_2177_cov_11.008954	0.949799	0.0136151	1	Yes	Yes	Yes	Low-quality
LG2-NODE_15794_length_2164_cov_5.440493	0.176898	0.15494	0.987	Yes	No	No	Low-quality
LG2-NODE_15815_length_2161_cov_35.549858	0.999999	0.000415439	1	Yes	Yes	Yes	Low-quality
LG2-NODE_15818_length_2161_cov_3.582146	0.918274	0.0164287	1	Yes	Yes	Yes	Low-quality
LG2-NODE_15890_length_2153_cov_3.492374	0.574313	0.0451129	0.953	Yes	No	No	Not-determined
LG2-NODE_15898_length_2152_cov_2.460658	0.917897	0.0164287	0.987	Yes	Yes	Yes	Low-quality
LG2-NODE_15908_length_2150_cov_4.656802	0.941756	0.0145781	0.913	No	Yes	Yes	Not-determined
LG2-NODE_15909_length_2150_cov_3.659189	0.524039	0.0535161	1	Yes	No	No	Low-quality
LG2-NODE_15935_length_2147_cov_3.416348	0.958059	0.0125954	0.993	Yes	Yes	Yes	Low-quality
LG2-NODE_15948_length_2145_cov_5.207177	0.995144	0.00602387	0.96	Yes	Yes	Yes	Low-quality
LG2-NODE_15999_length_2138_cov_8.282285	0.631073	0.0390891	0.993	Yes	No	No	Low-quality
LG2-NODE_16045_length_2133_cov_6.808470	0.0599801	0.222921	0.987	Yes	No	No	Low-quality
LG2-NODE_16061_length_2131_cov_3.377168	0.974728	0.00998943	0.887	No	Yes	Yes	Low-quality
LG2-NODE_16127_length_2124_cov_4.025616	0.993013	0.00674145		No	Yes	No	Not-determined
LG2-NODE_16133_length_2123_cov_9.500484	0.963912	0.0117645	0.693	No	Yes	Yes	Low-quality
LG2-NODE_16181_length_2117_cov_7.697381	0.0593212	0.223752	0.987	Yes	No	No	Not-determined
LG2-NODE_16187_length_2116_cov_11.926735	0.995615	0.0058728	0.68	No	Yes	Yes	Low-quality
LG2-NODE_16198_length_2115_cov_4.921359	0.999858	0.00190724	0.88	No	Yes	Yes	Low-quality
LG2-NODE_16233_length_2111_cov_3.041829	0.954461	0.0131052	0.833	No	Yes	Yes	Low-quality
LG2-NODE_16297_length_2102_cov_1.654617	0.987985	0.00785558	0.987	Yes	Yes	Yes	Not-determined
LG2-NODE_16302_length_2101_cov_2.994624	0.0410778	0.247677	0.993	Yes	No	No	Low-quality
LG2-NODE_16306_length_2100_cov_11.626406	0.721454	0.0312901	0.913	No	No	Yes	Low-quality
LG2-NODE_16307_length_2100_cov_5.527628	0.952411	0.0133507	0.76	No	Yes	Yes	Low-quality
LG2-NODE_16337_length_2096_cov_45.564919	0.991492	0.00710023	0.953	Yes	Yes	Yes	Low-quality
LG2-NODE_16340_length_2096_cov_6.593337	0.557841	0.0472468	0.953	Yes	No	No	Low-quality
LG2-NODE_16345_length_2096_cov_3.471338	0.989327	0.00757232	nan	No	Yes	Yes	Low-quality
LG2-NODE_16382_length_2092_cov_43.530191	0.985293	0.00849762		No	Yes	No	Low-quality
LG2-NODE_16393_length_2092_cov_2.801669	0.926669	0.0158433	0.633	No	Yes	Yes	Not-determined
LG2-NODE_16412_length_2089_cov_49.924779	0.992893	0.00676033	1	Yes	Yes	Yes	Low-quality
LG2-NODE_16452_length_2085_cov_33.952217	0.999394	0.00300249	0.927	No	Yes	Yes	Low-quality
LG2-NODE_16461_length_2085_cov_3.983251	0.415293	0.0928129	0.993	Yes	No	No	Not-determined
LG2-NODE_16492_length_2082_cov_3.519487	0.999958	0.00107637	1	Yes	Yes	Yes	Low-quality
LG2-NODE_16503_length_2080_cov_76.717037	0.488704	0.0700959	0.96	Yes	No	No	Low-quality
LG2-NODE_16507_length_2080_cov_4.356049	0.458795	0.0813506	0.987	Yes	No	No	Low-quality
LG2-NODE_16518_length_2079_cov_2.924407	0.298637	0.119571	1	Yes	No	No	Not-determined
LG2-NODE_16569_length_2072_cov_23.716411	0.29492	0.120591	0.993	Yes	No	No	Low-quality
LG2-NODE_16604_length_2068_cov_3.879781	0.997121	0.00515522	0.713	No	Yes	Yes	Low-quality
LG2-NODE_16635_length_2064_cov_4.378298	0.97157	0.0105559	0.527	No	Yes	Yes	Not-determined
LG2-NODE_16646_length_2063_cov_5.122510	0.925293	0.0159189	0.94	No	Yes	Yes	Low-quality
LG2-NODE_16691_length_2058_cov_6.469296	0.922303	0.0161266	nan	No	Yes	Yes	Low-quality
LG2-NODE_16699_length_2057_cov_31.926074	0.99959	0.00268147	0.667	No	Yes	Yes	Low-quality
LG2-NODE_16762_length_2050_cov_5.697744	0.996669	0.00547624	0.987	Yes	Yes	Yes	Low-quality
LG2-NODE_16769_length_2049_cov_10.570712	0.999413	0.00300249	nan	No	Yes	Yes	Low-quality
LG2-NODE_16869_length_2037_cov_74.943996	0.944038	0.014276		No	Yes	No	Low-quality
LG2-NODE_16904_length_2034_cov_15.164224	0.999363	0.00304026	1	Yes	Yes	Yes	Low-quality
LG2-NODE_16980_length_2027_cov_6.179513	0.996344	0.00566508		No	Yes	No	Not-determined
LG2-NODE_16996_length_2026_cov_2.976662	0.972381	0.0104049	nan	No	Yes	Yes	Low-quality
LG2-NODE_17101_length_2015_cov_129.000510	0.529964	0.0524964	0.973	Yes	No	No	Low-quality
LG2-NODE_17115_length_2014_cov_3.568657	0.997637	0.0049475		No	Yes	No	Not-determined
LG2-NODE_17164_length_2009_cov_44.722620	0.998337	0.00439988		No	Yes	No	Low-quality
LG2-NODE_17223_length_2003_cov_4.175051	0.928371	0.0157112	0.933	No	Yes	Yes	Low-quality
LG2-NODE_17236_length_2001_cov_30.214286	0.0217871	0.288768	0.987	Yes	No	No	Not-determined
LG2-NODE_17237_length_2001_cov_10.164440	0.0890601	0.196729	0.96	Yes	No	No	Low-quality
LG2-NODE_17291_length_1995_cov_5.212887	0.757943	0.0288164	0.987	Yes	No	Yes	Low-quality
LG2-NODE_17305_length_1994_cov_3.096957	0.999996	0.000547624	0.653	No	Yes	Yes	Low-quality
LG2-NODE_17311_length_1993_cov_5.563983	0.998038	0.00455095	0.947	No	Yes	Yes	Low-quality
LG2-NODE_17369_length_1986_cov_4.371310	0.999796	0.00202055		No	Yes	No	Low-quality
LG2-NODE_17377_length_1986_cov_2.583635	0.75057	0.0292129	0.827	No	No	Yes	Low-quality
LG2-NODE_17392_length_1984_cov_11.090721	0.263441	0.128673	0.953	Yes	No	No	Low-quality
LG2-NODE_17399_length_1984_cov_3.045619	0.974139	0.0100461	0.987	Yes	Yes	Yes	Low-quality
LG2-NODE_17416_length_1982_cov_3.066943	0.96495	0.0116323		No	Yes	No	Low-quality
LG2-NODE_17478_length_1974_cov_16.655550	0.963097	0.0119156		No	Yes	No	Low-quality
LG2-NODE_17485_length_1974_cov_3.934862	0.999993	0.000604275	nan	No	Yes	Yes	Low-quality
LG2-NODE_17493_length_1973_cov_4.131387	0.945096	0.0141816	0.993	Yes	Yes	Yes	Not-determined
LG2-NODE_17537_length_1968_cov_8.854679	0.999996	0.000547624	1	Yes	Yes	Yes	Low-quality
LG2-NODE_17544_length_1967_cov_6.376569	0.947934	0.013955	0.973	Yes	Yes	Yes	Low-quality
LG2-NODE_17579_length_1964_cov_7.808800	0.935647	0.0151069	nan	No	Yes	Yes	Low-quality
LG2-NODE_17587_length_1964_cov_2.935568	0.0344671	0.259234	1	Yes	No	No	Not-determined
LG2-NODE_17595_length_1963_cov_3.370545	0.987254	0.00800665	0.993	Yes	Yes	Yes	Low-quality
LG2-NODE_17614_length_1960_cov_140.834646	0.932413	0.0153713	0.993	Yes	Yes	Yes	Low-quality
LG2-NODE_17621_length_1960_cov_4.165879	0.924768	0.0159189		No	Yes	No	Low-quality
LG2-NODE_17675_length_1954_cov_9.306477	0.999706	0.00228492	0.913	No	Yes	Yes	Low-quality
LG2-NODE_17691_length_1952_cov_10.592514	0.0719153	0.210835	0.98	Yes	No	No	Low-quality
LG2-NODE_17712_length_1949_cov_10.057022	0.998766	0.00392779		No	Yes	No	Low-quality
LG2-NODE_17829_length_1940_cov_3.759151	0.97719	0.00961175		No	Yes	No	Low-quality
LG2-NODE_17917_length_1932_cov_7.109217	0.999988	0.00073646	nan	No	Yes	Yes	Low-quality
LG2-NODE_17919_length_1932_cov_6.945125	0.967476	0.0112546	0.993	Yes	Yes	Yes	Low-quality
LG2-NODE_17934_length_1931_cov_5.067697	0.771485	0.0276834	0.98	Yes	No	Yes	Low-quality
LG2-NODE_17941_length_1930_cov_5.501333	0.999994	0.000585392	0.933	No	Yes	Yes	Low-quality
LG2-NODE_17954_length_1929_cov_7.686766	0.936262	0.0150125		No	Yes	No	Low-quality
LG2-NODE_17984_length_1927_cov_3.569444	0.999991	0.000623159		No	Yes	No	Low-quality
LG2-NODE_18037_length_1921_cov_5.201501	0.000226719	0.607618	0.953	Yes	No	No	Low-quality
LG2-NODE_18049_length_1920_cov_3.261662	0.926173	0.0158811	1	Yes	Yes	Yes	Low-quality
LG2-NODE_18062_length_1918_cov_21.547504	0.796462	0.0256062	0.993	Yes	No	Yes	Not-determined
LG2-NODE_18082_length_1917_cov_3.160043	0.991533	0.00710023	0.967	Yes	Yes	Yes	Low-quality
LG2-NODE_18139_length_1912_cov_6.511578	0.969956	0.0108581	0.987	Yes	Yes	Yes	Not-determined
LG2-NODE_18152_length_1911_cov_10.968750	0.99933	0.00305914		No	Yes	No	Low-quality
LG2-NODE_18180_length_1909_cov_3.489752	0.870584	0.020111	1	Yes	No	Yes	Low-quality
LG2-NODE_18190_length_1908_cov_3.787372	0.999996	0.000528741	0.953	Yes	Yes	Yes	Low-quality
LG2-NODE_18218_length_1905_cov_11.649730	0.343403	0.109242	0.98	Yes	No	No	Low-quality
LG2-NODE_18235_length_1904_cov_3.285560	0.316679	0.115228	0.967	Yes	No	No	Not-determined
LG2-NODE_18239_length_1903_cov_24.384199	0.983983	0.00870534	0.973	Yes	Yes	Yes	Low-quality
LG2-NODE_18249_length_1903_cov_3.195887	0.439266	0.0864302	1	Yes	No	No	Low-quality
LG2-NODE_18254_length_1902_cov_35.945317	0.81205	0.0242654	0.987	Yes	No	Yes	Low-quality
LG2-NODE_18265_length_1901_cov_76.144095	0.00855796	0.354728	0.973	Yes	No	No	Not-determined
LG2-NODE_18268_length_1901_cov_7.005959	0.991278	0.00715688	nan	No	Yes	Yes	Low-quality
LG2-NODE_18322_length_1896_cov_9.034221	0.999926	0.00145404	nan	No	Yes	Yes	Not-determined
LG2-NODE_18327_length_1896_cov_4.214557	0.924489	0.0159378		No	Yes	No	Low-quality
LG2-NODE_18349_length_1894_cov_5.713975	0.99389	0.00655261	0.8	No	Yes	Yes	Low-quality
LG2-NODE_18377_length_1893_cov_3.175734	0.0185168	0.300004	1	Yes	No	No	Low-quality
LG2-NODE_18442_length_1886_cov_137.772256	0.706328	0.0325931	0.833	No	No	Yes	Low-quality
LG2-NODE_18464_length_1884_cov_23.224713	0.952175	0.0133507		No	Yes	No	Low-quality
LG2-NODE_18553_length_1876_cov_3.183965	0.217201	0.141061	0.967	Yes	No	No	Low-quality
LG2-NODE_18559_length_1875_cov_5.339560	0.633985	0.038768	0.993	Yes	No	No	Low-quality
LG2-NODE_18570_length_1874_cov_4.362287	0.999242	0.00324798		No	Yes	No	Low-quality
LG2-NODE_18573_length_1874_cov_3.633315	0.999429	0.00296473	1	Yes	Yes	Yes	Low-quality
LG2-NODE_18628_length_1870_cov_2.903030	0.833252	0.0226792	1	Yes	No	Yes	Low-quality
LG2-NODE_18633_length_1869_cov_7.339581	0.641613	0.0379183	0.987	Yes	No	No	Not-determined
LG2-NODE_18648_length_1868_cov_3.883067	0.801688	0.0250774	0.827	No	No	Yes	Low-quality
LG2-NODE_18707_length_1863_cov_3.637168	0.00342713	0.420292	0.98	Yes	No	No	Not-determined
LG2-NODE_18739_length_1860_cov_12.407202	0.958848	0.0125576		No	Yes	No	Low-quality
LG2-NODE_18796_length_1856_cov_3.151027	0.564824	0.0463781	1	Yes	No	No	Low-quality
LG2-NODE_18817_length_1854_cov_6.997221	0.0330939	0.261746	0.98	Yes	No	No	Low-quality
LG2-NODE_18834_length_1853_cov_2.730812	0.930934	0.0155223	0.987	Yes	Yes	Yes	Not-determined
LG2-NODE_18841_length_1852_cov_3.698943	0.995008	0.00606164		No	Yes	No	Low-quality
LG2-NODE_18883_length_1848_cov_12.090909	0.946948	0.0140683		No	Yes	No	Low-quality
LG2-NODE_18951_length_1841_cov_10.646137	0.0102492	0.342114	1	Yes	No	No	Not-determined
LG2-NODE_18959_length_1841_cov_3.059910	0.795361	0.0257006	0.993	Yes	No	Yes	Low-quality
LG2-NODE_18977_length_1838_cov_676.852496	0.967912	0.0112546		No	Yes	No	Low-quality
LG2-NODE_18978_length_1838_cov_90.631520	0.535659	0.051269	0.96	Yes	No	No	Low-quality
LG2-NODE_19063_length_1831_cov_210.126689	0.970053	0.0108203	nan	No	Yes	Yes	Low-quality
LG2-NODE_19078_length_1830_cov_4.691268	0.560437	0.0467936	1	Yes	No	No	Low-quality
LG2-NODE_19084_length_1829_cov_17.733935	0.999736	0.00224715		No	Yes	No	Low-quality
LG2-NODE_19110_length_1827_cov_3.925508	0.999249	0.00321021	0.993	Yes	Yes	Yes	Low-quality
LG2-NODE_19111_length_1827_cov_3.870767	0.678522	0.0348591	0.973	Yes	No	No	Low-quality
LG2-NODE_19113_length_1827_cov_3.715576	0.920994	0.0162777		No	Yes	No	Not-determined
LG2-NODE_19117_length_1826_cov_279.466403	0.712118	0.032121	0.927	No	No	Yes	Low-quality
LG2-NODE_19142_length_1825_cov_3.703955	0.565298	0.0463592	0.96	Yes	No	No	Not-determined
LG2-NODE_19143_length_1825_cov_3.461017	0.993202	0.00670368		No	Yes	No	Not-determined
LG2-NODE_19156_length_1824_cov_3.456190	0.96357	0.0118023	0.94	No	Yes	Yes	Low-quality
LG2-NODE_19169_length_1823_cov_5.014706	0.919599	0.0163721		No	Yes	No	Low-quality
LG2-NODE_19180_length_1822_cov_22.196944	0.985087	0.00853539		No	Yes	No	Not-determined
LG2-NODE_19193_length_1822_cov_3.492926	0.999999	0.000415439	0.993	Yes	Yes	Yes	Low-quality
LG2-NODE_19198_length_1822_cov_2.614601	0.810824	0.0243787	nan	No	No	Yes	Low-quality
LG2-NODE_19239_length_1818_cov_2.085649	0.797543	0.0255306	0.693	No	No	Yes	Not-determined
LG2-NODE_19244_length_1817_cov_4.770715	0.0674965	0.214744	0.987	Yes	No	No	Low-quality
LG2-NODE_19249_length_1816_cov_182.073254	0.359508	0.105918	0.987	Yes	No	No	Low-quality
LG2-NODE_19264_length_1815_cov_4.556818	0.693913	0.0335939	0.967	Yes	No	No	Not-determined
LG2-NODE_19268_length_1815_cov_2.698295	5.29325e-06	0.809446	0.96	Yes	No	No	Low-quality
LG2-NODE_19277_length_1814_cov_2.976123	0.998432	0.00426769	0.987	Yes	Yes	Yes	Low-quality
LG2-NODE_19279_length_1814_cov_2.778852	0.00637607	0.375123	0.993	Yes	No	No	Not-determined
LG2-NODE_19310_length_1811_cov_3.620159	0.989696	0.00747791	0.94	No	Yes	Yes	Not-determined
LG2-NODE_19325_length_1809_cov_33.115165	0.755123	0.0289674	0.973	Yes	No	Yes	Low-quality
LG2-NODE_19327_length_1809_cov_6.218358	3.49412e-05	0.718691	0.993	Yes	No	No	Not-determined
LG2-NODE_19409_length_1802_cov_5.464797	0.998823	0.00387114		No	Yes	No	Not-determined
LG2-NODE_19422_length_1801_cov_4.604811	0.00109581	0.502058	1	Yes	No	No	Not-determined
LG2-NODE_19433_length_1800_cov_4.950716	0.770932	0.02774	0.92	No	No	Yes	Low-quality
LG2-NODE_19485_length_1796_cov_3.727168	0.981288	0.00912078		No	Yes	No	Not-determined
LG2-NODE_19493_length_1795_cov_3.085632	0.297036	0.119911	0.953	Yes	No	No	Not-determined
LG2-NODE_19529_length_1791_cov_4.409562	0.558734	0.0470391	0.993	Yes	No	No	Low-quality
LG2-NODE_19544_length_1789_cov_4.958478	0.00127817	0.491408	0.967	Yes	No	No	Low-quality
LG2-NODE_19554_length_1788_cov_17.544143	0.988049	0.00785558	1	Yes	Yes	Yes	Low-quality
LG2-NODE_19569_length_1786_cov_10.581745	0.998254	0.00443765		No	Yes	No	Low-quality
LG2-NODE_19601_length_1784_cov_2.407750	0.988111	0.00785558		No	Yes	No	Low-quality
LG2-NODE_19604_length_1783_cov_12.520833	1.77849e-09	0.980437	0.96	Yes	No	No	Low-quality
LG2-NODE_19611_length_1783_cov_2.998264	0.965671	0.011519	1	Yes	Yes	Yes	Low-quality
LG2-NODE_19623_length_1782_cov_4.591199	0.0991282	0.190196	0.973	Yes	No	No	Low-quality
LG2-NODE_19647_length_1780_cov_3.038841	0.999956	0.00109525	1	Yes	Yes	Yes	Low-quality
LG2-NODE_19660_length_1779_cov_2.336427	0.307683	0.117267	0.96	Yes	No	No	Not-determined
LG2-NODE_19741_length_1772_cov_10.138614	0.349588	0.107769	0.967	Yes	No	No	Low-quality
LG2-NODE_19788_length_1769_cov_2.910735	0.530373	0.0523831	1	Yes	No	No	Low-quality
LG2-NODE_19875_length_1760_cov_15.577713	0.988914	0.00764786	0.967	Yes	Yes	Yes	Low-quality
LG2-NODE_19888_length_1759_cov_183.761737	0.979273	0.00938515	0.98	Yes	Yes	Yes	Low-quality
LG2-NODE_19940_length_1756_cov_4.557907	0.0171796	0.305291	0.987	Yes	No	No	Not-determined
LG2-NODE_19942_length_1756_cov_4.067019	0.886183	0.018827	0.96	Yes	No	Yes	Low-quality
LG2-NODE_19951_length_1755_cov_5.080000	0.985662	0.00842209		No	Yes	No	Low-quality
LG2-NODE_19968_length_1754_cov_3.931136	0.262371	0.128899	0.967	Yes	No	No	Not-determined
LG2-NODE_19979_length_1753_cov_8.954653	0.999823	0.00200166		No	Yes	No	Low-quality
LG2-NODE_20083_length_1745_cov_10.892899	0.999562	0.00277589	1	Yes	Yes	Yes	Low-quality
LG2-NODE_20168_length_1739_cov_4.078979	0.995348	0.0059861	0.973	Yes	Yes	Yes	Low-quality
LG2-NODE_20246_length_1733_cov_3.358164	0.520622	0.0543659	0.98	Yes	No	No	Low-quality
LG2-NODE_20271_length_1731_cov_3.213007	0.999987	0.000774228		No	Yes	No	Low-quality
LG2-NODE_20296_length_1728_cov_8.336521	0.00526593	0.389078	0.967	Yes	No	No	Low-quality
LG2-NODE_20302_length_1728_cov_3.296473	0.974915	0.00991389	0.84	No	Yes	Yes	Low-quality
LG2-NODE_20327_length_1726_cov_2.355476	0.00793181	0.360375	0.953	Yes	No	No	Not-determined
LG2-NODE_20343_length_1724_cov_3.886159	0.978964	0.00942292		No	Yes	No	Low-quality
LG2-NODE_20353_length_1723_cov_5.209832	0.943768	0.0142949		No	Yes	No	Low-quality
LG2-NODE_20420_length_1718_cov_3.616356	0.553651	0.0479077	0.96	Yes	No	No	Not-determined
LG2-NODE_20444_length_1716_cov_7.785069	0.024294	0.281649	0.993	Yes	No	No	Low-quality
LG2-NODE_20467_length_1715_cov_2.671084	0.754813	0.0289863	1	Yes	No	Yes	Low-quality
LG2-NODE_20479_length_1714_cov_3.584087	0.180744	0.153524	0.987	Yes	No	No	Not-determined
LG2-NODE_20522_length_1711_cov_2.468599	0.999998	0.000434323	0.96	Yes	Yes	Yes	Low-quality
LG2-NODE_20564_length_1707_cov_3.546610	0.999073	0.00341793	1	Yes	Yes	Yes	Low-quality
LG2-NODE_20607_length_1703_cov_11.766383	0.925955	0.0158811	nan	No	Yes	Yes	Not-determined
LG2-NODE_20631_length_1702_cov_4.272010	0.905545	0.0172974		No	Yes	No	Low-quality
LG2-NODE_20702_length_1698_cov_3.205721	0.598963	0.0424126	1	Yes	No	No	Low-quality
LG2-NODE_20711_length_1697_cov_8.957369	0.986481	0.00823325		No	Yes	No	Low-quality
LG2-NODE_20761_length_1693_cov_2.086081	0.965047	0.0116134		No	Yes	No	Not-determined
LG2-NODE_20765_length_1692_cov_56.249847	0.579499	0.0445275	0.96	Yes	No	No	Low-quality
LG2-NODE_20846_length_1686_cov_47.291232	0.912721	0.0168064		No	Yes	No	Low-quality
LG2-NODE_20849_length_1686_cov_9.290006	0.581913	0.0443198	0.973	Yes	No	No	Low-quality
LG2-NODE_20880_length_1684_cov_6.349294	0.710343	0.0322721	0.993	Yes	No	Yes	Low-quality
LG2-NODE_20978_length_1677_cov_5.704069	0.999892	0.00171841		No	Yes	No	Not-determined
LG2-NODE_21149_length_1663_cov_11.202736	0.999913	0.00154846	0.993	Yes	Yes	Yes	Low-quality
LG2-NODE_21160_length_1662_cov_45.246422	0.654821	0.0367475	0.993	Yes	No	No	Low-quality
LG2-NODE_21212_length_1658_cov_7.375546	0.992714	0.00681698	0.927	No	Yes	Yes	Low-quality
LG2-NODE_21215_length_1658_cov_4.687461	0.913168	0.0167686		No	Yes	No	Low-quality
LG2-NODE_21250_length_1656_cov_4.532792	0.883524	0.0190158	1	Yes	No	Yes	Low-quality
LG2-NODE_21340_length_1651_cov_3.521303	0.97575	0.00983836	0.86	No	Yes	Yes	Not-determined
LG2-NODE_21365_length_1649_cov_3.593476	0.0561398	0.227151	1	Yes	No	No	Low-quality
LG2-NODE_21378_length_1648_cov_4.098556	0.999999	0.000358788	nan	No	Yes	Yes	Low-quality
LG2-NODE_21382_length_1648_cov_3.477715	0.00194318	0.461402	0.993	Yes	No	No	Not-determined
LG2-NODE_21397_length_1647_cov_3.436558	0.998012	0.00464537	0.88	No	Yes	Yes	Not-determined
LG2-NODE_21411_length_1646_cov_3.223759	0.171746	0.156583	0.96	Yes	No	No	Low-quality
LG2-NODE_21414_length_1646_cov_2.929604	0.986718	0.00819548	0.853	No	Yes	Yes	Low-quality
LG2-NODE_21440_length_1643_cov_48.290302	0.999352	0.00304026	0.94	No	Yes	Yes	Low-quality
LG2-NODE_21451_length_1643_cov_3.310453	0.656406	0.0366153	1	Yes	No	No	Low-quality
LG2-NODE_21495_length_1640_cov_5.323659	0.98148	0.00908301	1	Yes	Yes	Yes	Low-quality
LG2-NODE_21532_length_1638_cov_9.667720	0.435095	0.0875633	0.953	Yes	No	No	Low-quality
LG2-NODE_21533_length_1638_cov_6.170562	0.784078	0.026607	0.967	Yes	No	Yes	Not-determined
LG2-NODE_21535_length_1638_cov_4.248263	0.82246	0.023529	1	Yes	No	Yes	Low-quality
LG2-NODE_21543_length_1637_cov_4.522124	0.942697	0.0144837		No	Yes	No	Not-determined
LG2-NODE_21550_length_1637_cov_2.838180	0.999553	0.00277589	1	Yes	Yes	Yes	Low-quality
LG2-NODE_21562_length_1636_cov_3.567362	0.999334	0.00305914	0.993	Yes	Yes	Yes	Low-quality
LG2-NODE_21573_length_1635_cov_3.522785	0.121043	0.178374	0.967	Yes	No	No	Low-quality
LG2-NODE_21577_length_1634_cov_11.909436	0.664328	0.0359921	0.993	Yes	No	No	Low-quality
LG2-NODE_21590_length_1634_cov_2.011400	0.941164	0.0146914	0.987	Yes	Yes	Yes	Not-determined
LG2-NODE_21615_length_1632_cov_4.672796	0.305192	0.117909	1	Yes	No	No	Low-quality
LG2-NODE_21697_length_1627_cov_8.012087	0.987136	0.00800665	0.973	Yes	Yes	Yes	Low-quality
LG2-NODE_21711_length_1626_cov_23.148313	0.997291	0.00507969	0.967	Yes	Yes	Yes	Low-quality
LG2-NODE_21730_length_1624_cov_7.344168	0.979857	0.0093285	nan	No	Yes	Yes	Low-quality
LG2-NODE_21731_length_1624_cov_6.602932	0.000592099	0.544981	1	Yes	No	No	Low-quality
LG2-NODE_21747_length_1623_cov_13.297194	0.999475	0.00294584		No	Yes	No	Low-quality
LG2-NODE_21754_length_1623_cov_3.690051	0.0473737	0.237952	0.973	Yes	No	No	Low-quality
LG2-NODE_21785_length_1621_cov_3.898467	0.940901	0.0147103	1	Yes	Yes	Yes	Low-quality
LG2-NODE_21790_length_1620_cov_56.384665	0.997639	0.0049475	0.987	Yes	Yes	Yes	Low-quality
LG2-NODE_21795_length_1620_cov_3.311821	0.999518	0.00290807		No	Yes	No	Low-quality
LG2-NODE_21798_length_1620_cov_2.851757	0.999566	0.00275701	nan	No	Yes	Yes	Low-quality
LG2-NODE_21800_length_1619_cov_14.445013	0.165384	0.158811	0.987	Yes	No	No	Low-quality
LG2-NODE_21810_length_1619_cov_2.437980	0.999729	0.00226603	1	Yes	Yes	Yes	Low-quality
LG2-NODE_21840_length_1617_cov_3.784891	0.907478	0.0171841	nan	No	Yes	Yes	Low-quality
LG2-NODE_21915_length_1612_cov_10.919075	0.0230913	0.284972	0.96	Yes	No	No	Not-determined
LG2-NODE_21927_length_1611_cov_4.462082	0.999847	0.00190724	1	Yes	Yes	Yes	Low-quality
LG2-NODE_21950_length_1610_cov_2.947267	0.364651	0.104823	0.953	Yes	No	No	Low-quality
LG2-NODE_21960_length_1609_cov_5.129344	0.968764	0.011198	0.927	No	Yes	Yes	Low-quality
LG2-NODE_22023_length_1605_cov_15.085161	0.833039	0.0226981	0.8	No	No	Yes	Low-quality
LG2-NODE_22043_length_1604_cov_2.740478	0.257213	0.13058	1	Yes	No	No	Not-determined
LG2-NODE_22054_length_1603_cov_3.862403	0.999921	0.0014918		No	Yes	No	Low-quality
LG2-NODE_22061_length_1602_cov_58.578539	1	0.000302138	0.993	Yes	Yes	Yes	Low-quality
LG2-NODE_22114_length_1599_cov_2.749352	0.955764	0.0128975		No	Yes	No	Low-quality
LG2-NODE_22129_length_1597_cov_6.547990	0.999662	0.00243598	0.98	Yes	Yes	Yes	Low-quality
LG2-NODE_22132_length_1597_cov_5.087549	0.975423	0.00985724		No	Yes	No	Low-quality
LG2-NODE_22140_length_1597_cov_2.022049	0.982882	0.00889418	0.88	No	Yes	Yes	Low-quality
LG2-NODE_22163_length_1595_cov_4.215584	4.8801e-07	0.892779	0.973	Yes	No	No	Low-quality
LG2-NODE_22182_length_1594_cov_4.202729	0.846887	0.0217728	0.76	No	No	Yes	Low-quality
LG2-NODE_22187_length_1594_cov_3.324237	0.999526	0.00288919		No	Yes	No	Low-quality
LG2-NODE_22211_length_1593_cov_3.894018	1	0	1	Yes	Yes	Yes	Low-quality
LG2-NODE_22223_length_1592_cov_69.050748	0.560232	0.0468124	1	Yes	No	No	Low-quality
LG2-NODE_22226_length_1592_cov_15.061809	0.0435893	0.243655	0.967	Yes	No	No	Low-quality
LG2-NODE_22276_length_1589_cov_2.546284	0.1709	0.156923	0.98	Yes	No	No	Low-quality
LG2-NODE_22277_length_1589_cov_2.445893	0.00123138	0.493976	1	Yes	No	No	Not-determined
LG2-NODE_22285_length_1588_cov_7.344423	0.0275309	0.273623	0.967	Yes	No	No	Low-quality
LG2-NODE_22299_length_1588_cov_2.932811	0.00929252	0.349139	0.973	Yes	No	No	Low-quality
LG2-NODE_22322_length_1586_cov_6.727629	0.00108696	0.502663	0.987	Yes	No	No	Not-determined
LG2-NODE_22325_length_1586_cov_4.818419	1	0	0.993	Yes	Yes	Yes	Not-determined
LG2-NODE_22377_length_1583_cov_2.785340	0.974711	0.00998943		No	Yes	No	Not-determined
LG2-NODE_22385_length_1582_cov_4.612967	5.48628e-07	0.889531	0.987	Yes	No	No	Not-determined
LG2-NODE_22395_length_1581_cov_8.432503	0.953547	0.0131996		No	Yes	No	Low-quality
LG2-NODE_22404_length_1580_cov_31.760000	0.990772	0.0072513	1	Yes	Yes	Yes	Low-quality
LG2-NODE_22493_length_1575_cov_3.957895	0.0679706	0.214159	0.973	Yes	No	No	Low-quality
LG2-NODE_22505_length_1574_cov_54.639236	0.566875	0.046076	0.973	Yes	No	No	Low-quality
LG2-NODE_22526_length_1574_cov_2.709677	0.0417468	0.246563	0.993	Yes	No	No	Not-determined
LG2-NODE_22530_length_1573_cov_7.536891	0.999759	0.00215273		No	Yes	No	Low-quality
LG2-NODE_22538_length_1573_cov_2.788538	0.971358	0.0105748	0.853	No	Yes	Yes	Not-determined
LG2-NODE_22542_length_1572_cov_13.597891	0.857013	0.0210174	nan	No	No	Yes	Low-quality
LG2-NODE_22543_length_1572_cov_10.838497	0.407048	0.0944935	0.993	Yes	No	No	Low-quality
LG2-NODE_22566_length_1571_cov_3.250000	0.000105748	0.65545	0.993	Yes	No	No	Low-quality
LG2-NODE_22576_length_1570_cov_103.257426	0.999982	0.000830878		No	Yes	No	Low-quality
LG2-NODE_22591_length_1569_cov_35.241083	0.995117	0.00602387	0.993	Yes	Yes	Yes	Low-quality
LG2-NODE_22646_length_1566_cov_49.059563	0.801832	0.0250774	0.9	No	No	Yes	Low-quality
LG2-NODE_22684_length_1564_cov_4.609013	0.961458	0.0120855	0.893	No	Yes	Yes	Low-quality
LG2-NODE_22697_length_1563_cov_5.604111	0.0499269	0.234421	0.967	Yes	No	No	Low-quality
LG2-NODE_22708_length_1563_cov_2.725464	0.493735	0.0674522	0.993	Yes	No	No	Low-quality
LG2-NODE_22734_length_1561_cov_5.712483	0.311908	0.116436	0.96	Yes	No	No	Low-quality
LG2-NODE_22738_length_1561_cov_2.929615	0.999493	0.00294584		No	Yes	No	Not-determined
LG2-NODE_22755_length_1559_cov_22.672872	0.999768	0.00209608	0.953	Yes	Yes	Yes	Low-quality
LG2-NODE_22799_length_1557_cov_3.204394	0.996372	0.00562731	0.993	Yes	Yes	Yes	Low-quality
LG2-NODE_22807_length_1556_cov_29.478348	0.893882	0.018166	1	Yes	No	Yes	Low-quality
LG2-NODE_22838_length_1554_cov_13.773182	0.994804	0.00613717	0.973	Yes	Yes	Yes	Low-quality
LG2-NODE_22859_length_1553_cov_12.460614	0.956874	0.0127842	0.913	No	Yes	Yes	Low-quality
LG2-NODE_22888_length_1552_cov_3.042084	0.999996	0.000547624		No	Yes	No	Not-determined
LG2-NODE_22892_length_1551_cov_30.348930	0.992666	0.00681698		No	Yes	No	Not-determined
LG2-NODE_22977_length_1546_cov_8.789403	0.0435264	0.243806	0.993	Yes	No	No	Not-determined
LG2-NODE_22978_length_1546_cov_8.402414	0.999159	0.0033424		No	Yes	No	Low-quality
LG2-NODE_23006_length_1545_cov_2.723490	0.514659	0.0558766	1	Yes	No	No	Not-determined
LG2-NODE_23025_length_1543_cov_8.692204	0.995611	0.0058728	0.787	No	Yes	Yes	Low-quality
LG2-NODE_23068_length_1541_cov_3.422611	0.288225	0.122422	0.96	Yes	No	No	Not-determined
LG2-NODE_23099_length_1539_cov_3.561995	0.996381	0.00557066		No	Yes	No	Low-quality
LG2-NODE_23158_length_1536_cov_2.599595	0.00642422	0.374594	0.98	Yes	No	No	Low-quality
LG2-NODE_23175_length_1535_cov_3.218243	0.267626	0.127521	0.96	Yes	No	No	Low-quality
LG2-NODE_23180_length_1535_cov_2.761486	0.772878	0.0275134	0.987	Yes	No	Yes	Low-quality
LG2-NODE_23199_length_1534_cov_2.208249	5.39544e-06	0.808577	1	Yes	No	No	Not-determined
LG2-NODE_23204_length_1533_cov_21.317321	0.829259	0.023038	nan	No	No	Yes	Low-quality
LG2-NODE_23215_length_1533_cov_2.633288	0.999207	0.00326686		No	Yes	No	Low-quality
LG2-NODE_23225_length_1532_cov_4.027759	0.181234	0.153354	0.987	Yes	No	No	Not-determined
LG2-NODE_23231_length_1532_cov_3.431957	0.964173	0.0116889	0.94	No	Yes	Yes	Low-quality
LG2-NODE_23265_length_1530_cov_3.183729	0.0175205	0.303875	0.993	Yes	No	No	Not-determined
LG2-NODE_23271_length_1529_cov_10.758480	0.978105	0.00953622		No	Yes	No	Low-quality
LG2-NODE_23352_length_1525_cov_580.739456	0.914432	0.0166742	0.953	Yes	Yes	Yes	Low-quality
LG2-NODE_23360_length_1525_cov_4.869388	0.786179	0.0264559	0.853	No	No	Yes	Low-quality
LG2-NODE_23421_length_1522_cov_4.541241	0.75572	0.0289486	0.967	Yes	No	Yes	Low-quality
LG2-NODE_23424_length_1522_cov_3.273347	0.715211	0.0318378	0.813	No	No	Yes	Low-quality
LG2-NODE_23454_length_1520_cov_4.402048	0.986327	0.00823325		No	Yes	No	Low-quality
LG2-NODE_23492_length_1518_cov_2.635680	0.296006	0.120251	0.973	Yes	No	No	Low-quality
LG2-NODE_23563_length_1514_cov_4.117889	0.0609312	0.221939	0.98	Yes	No	No	Not-determined
LG2-NODE_23570_length_1513_cov_14.000000	0.997369	0.00506081	0.98	Yes	Yes	Yes	Low-quality
[truncated: 3,038 more rows]

## Sheet: Table S3
Table S3 Relative abundance and taxonomy affiliation of vOTUs identified in five full-scale reactors.
vOTUs name	Taxonomy	LG1	LG2	LG3	LG4	LG5
LG1-NODE_2_length_317651_cov_17.962688	Viruses;NA;NA;NA;NA;NA;NA	289.295	28.2113	10.4453	24.9021	66.0772
LG1-NODE_298_length_65842_cov_6.217885	Viruses;NA;NA;NA;NA;NA;NA	56.9277	45.5157	102.438	55.0256	18.6692
LG1-NODE_378_length_56707_cov_10.668114	Viruses;Uroviricota;Caudoviricetes;Caudovirales;NA;NA;NA	49.9104	151.924	124.443	374.118	47.5274
LG1-NODE_478_length_49729_cov_27.024641	Viruses;Uroviricota;Caudoviricetes;Caudovirales;NA;NA;NA	258.964	110.224	196.222	360.118	460.291
LG1-NODE_531_length_45557_cov_17.364028	Viruses;Uroviricota;Caudoviricetes;Caudovirales;NA;NA;NA	282.953	22.5213	34.6434	84.1408	315.459
LG1-NODE_589_length_42411_cov_29.904830	Viruses;Uroviricota;Caudoviricetes;Caudovirales;NA;NA;NA	413.965	43.7189	40.7207	39.4017	441.729
LG1-NODE_595_length_42133_cov_10.702719	Viruses;NA;NA;NA;NA;NA;NA	89.4798	9.99347	50.5909	56.0127	69.3618
LG1-NODE_596_length_42017_cov_11.331896	Viruses;Uroviricota;Caudoviricetes;Caudovirales;NA;NA;NA	182.421	29.8519	45.2473	159.505	63.5037
LG1-NODE_610_length_41431_cov_40.876692	Viruses;Uroviricota;Caudoviricetes;Caudovirales;NA;NA;NA	662.589	685.132	696.322	841.252	111.34
LG1-NODE_638_length_40471_cov_20.072719	Viruses;NA;NA;NA;NA;NA;NA	322.093	62.3605	170.735	346.168	214.238
LG1-NODE_714_length_37151_cov_11.477733	Viruses;Uroviricota;Caudoviricetes;Caudovirales;NA;NA;NA	184.164	5.42785	4.54118	9.08167	32.8337
LG1-NODE_725_length_36585_cov_16.981741	Viruses;Uroviricota;Caudoviricetes;Caudovirales;NA;NA;NA	138.62	147.64	94.8568	43.8897	265.483
LG1-NODE_741_length_36004_cov_11.079724	Viruses;NA;NA;NA;NA;NA;NA	91.0332	296.03	236.157	656.95	79.9366
LG1-NODE_786_length_34535_cov_19.089414	Viruses;Uroviricota;Caudoviricetes;Caudovirales;NA;NA;NA	159.214	3.70905	13.4999	4.60347	526.736
LG1-NODE_863_length_32359_cov_22.467589	Viruses;Uroviricota;Caudoviricetes;Caudovirales;NA;NA;NA	362.766	34.9991	4.65307	50.6043	71.693
LG1-NODE_879_length_32087_cov_10.761894	Viruses;NA;NA;NA;NA;NA;NA	113.997	17.9048	101.483	76.192	95.4789
LG1-NODE_911_length_31473_cov_41.942231	Viruses;Uroviricota;Caudoviricetes;Caudovirales;NA;NA;NA	636.916	1030.81	1769.47	2031.71	505.766
LG1-NODE_1022_length_28648_cov_18.064981	Viruses;Uroviricota;Caudoviricetes;Caudovirales;NA;NA;NA	266.789	30.1476	45.3394	26.7607	434.71
LG1-NODE_1063_length_27781_cov_9.190074	Viruses;Uroviricota;Caudoviricetes;Caudovirales;NA;NA;NA	90.7699	57.0184	122.044	282.254	196.545
LG1-NODE_1065_length_27744_cov_9.629347	Viruses;NA;NA;NA;NA;NA;NA	154.425	9.09671	12.5542	29.4155	157.203
LG1-NODE_1072_length_27674_cov_8.364459	Viruses;NA;NA;NA;NA;NA;NA	135.724	8.01986	8.58728	6.44691	120.521
LG1-NODE_1088_length_27277_cov_30.038829	Viruses;Uroviricota;Caudoviricetes;Caudovirales;NA;NA;NA	358.418	10.6008	9.44383	3.75607	183.56
LG1-NODE_1151_length_26349_cov_59.691412	Viruses;Uroviricota;Caudoviricetes;Caudovirales;NA;NA;NA	749.595	59.684	448.752	522.113	58.4929
LG1-NODE_1175_length_25851_cov_15.146302	Viruses;Uroviricota;Caudoviricetes;Caudovirales;NA;NA;NA	118.648	17.9067	21.3331	60.4056	108.575
LG1-NODE_1275_length_24404_cov_6.585938	Viruses;Uroviricota;Caudoviricetes;Caudovirales;NA;NA;NA	108.504	0.259842	3.04775	0.289535	7.54992
LG1-NODE_1298_length_23985_cov_20.897618	Viruses;Uroviricota;Caudoviricetes;Caudovirales;NA;NA;NA	179.212	389.91	477.855	475.326	69.9774
LG1-NODE_1307_length_23815_cov_6.230177	Viruses;NA;NA;NA;NA;NA;NA	55.6263	45.5852	110.376	51.0318	18.4663
LG1-NODE_1322_length_23679_cov_11.057950	Viruses;Uroviricota;Caudoviricetes;Caudovirales;NA;NA;NA	179.026	1.66035	1.22578	0.522201	21.5258
LG1-NODE_1373_length_23135_cov_12.604289	Viruses;Uroviricota;Caudoviricetes;Caudovirales;NA;NA;NA	105.698	18.9674	111.033	70.3986	77.3733
LG1-NODE_1399_length_22719_cov_9.876897	Viruses;Uroviricota;Caudoviricetes;Caudovirales;NA;NA;NA	89.3169	27.3532	12.3765	145.941	11.7209
LG1-NODE_1426_length_22345_cov_55.497308	Viruses;Uroviricota;Caudoviricetes;Caudovirales;NA;NA;NA	869.408	972.363	1694.66	2043.22	831.543
LG1-NODE_1538_length_21011_cov_88.699895	Viruses;NA;NA;NA;NA;NA;NA	652.157	43.5804	32.4637	17.9075	519.363
LG1-NODE_1548_length_20809_cov_40.291076	Viruses;Uroviricota;Caudoviricetes;Caudovirales;NA;NA;NA	298.462	24.9272	71.9216	87.0112	43.4311
LG1-NODE_1569_length_20579_cov_13.989037	Viruses;Uroviricota;Caudoviricetes;Caudovirales;NA;NA;NA	220.914	994.426	1419.95	1016.49	347.019
LG1-NODE_1573_length_20568_cov_54.761225	Viruses;Uroviricota;Caudoviricetes;Caudovirales;NA;NA;NA	815.327	3.51466	3.70437	1.54591	45.5747
LG1-NODE_1592_length_20342_cov_10.055799	Viruses;Uroviricota;Caudoviricetes;Caudovirales;NA;NA;NA	100.826	28.2426	11.95	170.636	11.107
LG1-NODE_1594_length_20282_cov_19.016265	Viruses;Uroviricota;Caudoviricetes;Caudovirales;NA;NA;NA	198.561	294.642	514.654	379.21	43.1671
LG1-NODE_1740_length_18876_cov_35.045003	Viruses;Uroviricota;Caudoviricetes;Caudovirales;Siphoviridae;NA;NA	471.287	20.9626	24.8912	16.0025	521.037
LG1-NODE_1751_length_18692_cov_64.250362	Viruses;Uroviricota;Caudoviricetes;Caudovirales;NA;NA;NA	307.167	147.843	854.73	250.056	292.618
LG1-NODE_1753_length_18679_cov_29.867322	Viruses;Uroviricota;Caudoviricetes;Caudovirales;NA;NA;NA	139.006	59.6131	57.2029	321.913	156.671
LG1-NODE_1877_length_17563_cov_35.463845	Viruses;Uroviricota;Caudoviricetes;Caudovirales;NA;NA;NA	315.821	466.121	771.989	723.66	422.768
LG1-NODE_1917_length_17188_cov_7.298547	Viruses;Nucleocytoviricota;Megaviricetes;NA;NA;NA;NA	117.877	7.82134	6.12152	3.59704	100.936
LG1-NODE_2027_length_16465_cov_8.125594	Viruses;Uroviricota;Caudoviricetes;Caudovirales;NA;NA;NA	82.1617	3.08105	86.5999	46.8837	19.4401
LG1-NODE_2096_length_16131_cov_84.034586	Viruses;Uroviricota;Caudoviricetes;Caudovirales;NA;NA;NA	457.091	11.1642	58.029	40.5175	34.0993
LG1-NODE_2124_length_15939_cov_68.925523	Viruses;Uroviricota;Caudoviricetes;Caudovirales;NA;NA;NA	1074.41	7.87725	65.3292	58.4053	824.19
LG1-NODE_2129_length_15902_cov_192.213290	Viruses;Uroviricota;Caudoviricetes;Caudovirales;NA;NA;NA	867.073	6196.44	8485.18	4774.49	11400
LG1-NODE_2216_length_15447_cov_9.647479	Viruses;Uroviricota;Caudoviricetes;Caudovirales;NA;NA;NA	156.285	20.6898	57.4277	113.212	93.855
LG1-NODE_2254_length_15205_cov_247.404884	Viruses;Uroviricota;Caudoviricetes;Caudovirales;NA;NA;NA	1325.23	93.0847	397.773	2525.43	1370.09
LG1-NODE_2397_length_14490_cov_5.858469	Viruses;Uroviricota;Caudoviricetes;Caudovirales;Siphoviridae;NA;NA	78.9476	5.9517	2.00313	5.12016	45.7574
LG1-NODE_2488_length_13954_cov_16.592776	Viruses;Uroviricota;Caudoviricetes;Caudovirales;NA;NA;NA	271.517	42.1716	20.4107	6.70934	73.923
LG1-NODE_2516_length_13834_cov_13.607882	Viruses;Uroviricota;Caudoviricetes;Caudovirales;NA;NA;NA	95.985	9.71759	23.866	79.9336	67.5647
LG1-NODE_2546_length_13719_cov_13.703381	Viruses;NA;NA;NA;NA;NA;NA	223.684	31.6158	21.8182	20.4728	352.615
LG1-NODE_2579_length_13511_cov_16.480975	Viruses;Uroviricota;Caudoviricetes;Caudovirales;NA;NA;NA	265.078	10.3254	2.14827	2.61484	48.8739
LG1-NODE_2622_length_13318_cov_7.629571	Viruses;Uroviricota;Caudoviricetes;Caudovirales;NA;NA;NA	118.896	4.66614	5.58472	12.2026	45.9468
LG1-NODE_2724_length_12873_cov_5.627165	Viruses;Uroviricota;Caudoviricetes;Caudovirales;NA;NA;NA	89.7118	9.16229	9.86449	19.6227	211.975
LG1-NODE_2737_length_12817_cov_37.729823	Viruses;Uroviricota;Caudoviricetes;Caudovirales;NA;NA;NA	354.579	7.61912	12.5968	4.68592	158.758
LG1-NODE_2744_length_12793_cov_132.923536	Viruses;Uroviricota;Caudoviricetes;Caudovirales;NA;NA;NA	633.007	2993.39	2799.75	1383.42	8193
LG1-NODE_2747_length_12789_cov_9.398932	Viruses;Uroviricota;Caudoviricetes;Caudovirales;Siphoviridae;NA;NA	133.319	3.17332	43.1215	109.946	22.9246
LG1-NODE_2806_length_12570_cov_9.986496	Viruses;Uroviricota;Caudoviricetes;Caudovirales;NA;NA;NA	163.415	0.201788	0.577273	2.52953	29.5295
LG1-NODE_2900_length_12267_cov_74.131919	Viruses;Uroviricota;Caudoviricetes;Caudovirales;NA;NA;NA	1197.19	7.23703	4.14072	3.16801	66.767
LG1-NODE_2961_length_12076_cov_12.976291	Viruses;Uroviricota;Caudoviricetes;Caudovirales;NA;NA;NA	66.4654	109.012	159.386	82.7934	32.5194
LG1-NODE_2981_length_12021_cov_22.681347	Viruses;Uroviricota;Caudoviricetes;Caudovirales;NA;NA;NA	241.018	61.2965	110.315	158.703	942.902
LG1-NODE_2994_length_11965_cov_5.904618	Viruses;NA;NA;NA;NA;NA;NA	98.9947	85.0085	237.43	121.651	39.2279
LG1-NODE_3036_length_11813_cov_6.246215	Viruses;Unclassified Phylum;Unclassified Class;Unclassified Order;Unclassified Family;Unclassifed Genus;Aeropyrum pernix spindle-shaped virus 1	81.6661	58.5109	189.194	77.9076	28.6895
LG1-NODE_3063_length_11737_cov_32.674028	Viruses;NA;NA;NA;NA;NA;NA	367.819	1521.09	1383.63	1264.98	255.982
LG1-NODE_3103_length_11581_cov_4.278674	Viruses;NA;NA;NA;NA;NA;NA	69.3063	9.41788	1.56643	2.28796	42.619
LG1-NODE_3117_length_11514_cov_6.160311	Viruses;Uroviricota;Caudoviricetes;Caudovirales;NA;NA;NA	100.842	2.64354	2.52087	3.22178	22.7767
LG1-NODE_3130_length_11468_cov_19.568387	Viruses;NA;NA;NA;NA;NA;NA	175.177	9.95303	8.0675	5.5452	153.509
LG1-NODE_3203_length_11271_cov_11.472539	Viruses;Uroviricota;Caudoviricetes;Caudovirales;NA;NA;NA	93.0602	22.2794	10.1399	3.29124	135.788
LG1-NODE_3258_length_11073_cov_4.983028	Viruses;NA;NA;NA;NA;NA;NA	82.0569	3.89416	0.819146	2.87151	47.3677
LG1-NODE_3265_length_11052_cov_11.157043	Viruses;Uroviricota;Caudoviricetes;Caudovirales;NA;NA;NA	104.775	0.344255	102.588	1.75814	0
LG1-NODE_3274_length_11024_cov_5.761236	Viruses;Uroviricota;Caudoviricetes;Caudovirales;NA;NA;NA	94.7212	3.22121	10.038	3.04451	34.2807
LG1-NODE_3278_length_11013_cov_14.824603	Viruses;NA;NA;NA;NA;NA;NA	125.383	206.364	279.203	185.58	97.816
LG1-NODE_3281_length_11002_cov_9.821869	Viruses;Uroviricota;Caudoviricetes;Caudovirales;NA;NA;NA	94.769	9.22187	20.4459	83.811	73.0991
LG1-NODE_3283_length_10996_cov_7.398044	Viruses;Uroviricota;Caudoviricetes;Caudovirales;NA;NA;NA	120.191	2.07605	1.48479	2.40968	2.93534
LG1-NODE_3304_length_10925_cov_6.722907	Viruses;Uroviricota;Caudoviricetes;Caudovirales;Siphoviridae;NA;NA	103.854	101.575	57.9509	9.37798	3.93923
LG1-NODE_3308_length_10914_cov_64.833778	Viruses;Uroviricota;Caudoviricetes;Caudovirales;NA;NA;NA	663.162	166.983	623.476	261.229	196.298
LG1-NODE_3350_length_10805_cov_33.001953	Viruses;NA;NA;NA;NA;NA;NA	209.004	393.676	611.465	509.092	108.163
LG1-NODE_3362_length_10776_cov_10.274042	Viruses;Uroviricota;Caudoviricetes;Caudovirales;NA;NA;NA	167.769	732.862	1095.75	711.106	358.06
LG1-NODE_3392_length_10688_cov_103.706856	Viruses;Uroviricota;Caudoviricetes;Caudovirales;NA;NA;NA	448.978	422.904	1275.53	1600.52	426.566
LG1-NODE_3401_length_10665_cov_13.004618	Viruses;Uroviricota;Caudoviricetes;Caudovirales;Siphoviridae;Vhulanivirus;Paracoccus virus Shpa	127.867	54.9392	262.459	93.2502	28.373
LG1-NODE_3451_length_10550_cov_22.412006	Viruses;Uroviricota;Caudoviricetes;Caudovirales;NA;NA;NA	175.942	13.3435	15.9914	26.9573	205.62
LG1-NODE_3517_length_10379_cov_12.819934	Viruses;Uroviricota;Caudoviricetes;Caudovirales;Myoviridae;NA;NA	206.171	23.8276	34.782	52.0797	118.304
LG1-NODE_3554_length_10314_cov_15.649479	Viruses;Uroviricota;Caudoviricetes;Caudovirales;NA;NA;NA	148.689	12.9111	13.8949	60.8	66.5007
LG1-NODE_3582_length_10225_cov_7.219272	Viruses;NA;NA;NA;NA;NA;NA	59.1398	24.9306	8.16114	10.711	223.993
LG1-NODE_3611_length_10165_cov_17.718101	Viruses;Uroviricota;Caudoviricetes;Caudovirales;NA;NA;NA	114.378	20.8358	52.4682	96.4468	114.841
LG1-NODE_3624_length_10134_cov_6.385753	Viruses;Uroviricota;Caudoviricetes;Caudovirales;NA;NA;NA	89.1987	135.534	175.429	160.191	34.2391
LG1-NODE_3632_length_10111_cov_22.303103	Viruses;Uroviricota;Caudoviricetes;Caudovirales;Siphoviridae;NA;NA	280.844	13.672	27.2713	49.0924	234.765
LG1-NODE_3698_length_9960_cov_18.287027	Viruses;Uroviricota;Caudoviricetes;Caudovirales;Myoviridae;Unclassified Genus;Halovirus HGTV-1	161.954	105.177	214.193	338.925	173.376
LG1-NODE_3750_length_9841_cov_10.248110	Viruses;Uroviricota;Caudoviricetes;Caudovirales;NA;NA;NA	116.243	3996.22	4817.52	1263.32	1099.71
LG1-NODE_3764_length_9807_cov_93.566961	Viruses;Uroviricota;Caudoviricetes;Caudovirales;Myoviridae;Otagovirus;Pseudomonas virus VCM	1072.38	25.476	113.577	120.141	125.204
LG1-NODE_3820_length_9632_cov_53.357314	Viruses;NA;NA;NA;NA;NA;NA	862.589	442.935	2260.07	790.246	934.517
LG1-NODE_3924_length_9403_cov_4.098952	Viruses;Uroviricota;Caudoviricetes;Caudovirales;NA;NA;NA	35.8013	43.6998	96.8487	96.3725	51.0604
LG1-NODE_3980_length_9285_cov_8.409967	Viruses;Uroviricota;Caudoviricetes;Caudovirales;Siphoviridae;NA;NA	136.8	7.64904	3.32142	1.90248	72.2772
LG1-NODE_4022_length_9193_cov_10.266251	Viruses;Uroviricota;Caudoviricetes;Caudovirales;Siphoviridae;NA;NA	138.847	8.13946	2.76266	6.53317	60.7119
LG1-NODE_4090_length_9062_cov_7.138115	Viruses;Uroviricota;Caudoviricetes;Caudovirales;NA;NA;NA	104.566	100.905	217.802	305.845	83.2571
LG1-NODE_4119_length_9023_cov_16.622435	Viruses;Uroviricota;Caudoviricetes;Caudovirales;NA;NA;NA	196.391	11.8067	20.9093	20.1645	96.2863
LG1-NODE_4205_length_8897_cov_86.119995	Viruses;NA;NA;NA;NA;NA;NA	506.776	28.2242	44.4498	31.7672	183.358
LG1-NODE_4234_length_8861_cov_7.027481	Viruses;Uroviricota;Caudoviricetes;Caudovirales;NA;NA;NA	115.205	0.429377	4.50398	0.996758	1.66952
LG1-NODE_4245_length_8837_cov_121.537235	Viruses;Uroviricota;Caudoviricetes;Caudovirales;Siphoviridae;NA;NA	1703.66	246.989	258.245	404.384	1613.79
LG1-NODE_4246_length_8835_cov_11.234055	Viruses;Uroviricota;Caudoviricetes;Caudovirales;NA;NA;NA	93.317	2.00966	115.19	0.799753	1.36999
LG1-NODE_4300_length_8744_cov_140.486707	Viruses;Uroviricota;Caudoviricetes;Caudovirales;Podoviridae;Unclassified Genus;CrAssphage sp.	1135.2	172.454	63.0696	108.484	772.72
LG1-NODE_4302_length_8742_cov_9.309543	Viruses;Uroviricota;Caudoviricetes;Caudovirales;Siphoviridae;NA;NA	89.3179	6.81848	6.4329	6.46609	74.9205
LG1-NODE_4325_length_8690_cov_7.169658	Viruses;Uroviricota;Caudoviricetes;Caudovirales;NA;NA;NA	116.396	1.45942	3.13132	4.87858	23.6785
LG1-NODE_4370_length_8609_cov_19.202361	Viruses;Uroviricota;Caudoviricetes;Caudovirales;NA;NA;NA	195.154	11.9325	9.27164	2.05187	160.904
LG1-NODE_4381_length_8589_cov_34.452543	Viruses;Uroviricota;Caudoviricetes;Caudovirales;NA;NA;NA	457.448	10.6314	13.3062	16.2475	51.0455
LG1-NODE_4442_length_8490_cov_4.291168	Viruses;Uroviricota;Caudoviricetes;Caudovirales;NA;NA;NA	74.7133	3.58513	7.47854	14.3563	57.3435
LG1-NODE_4501_length_8369_cov_6.769425	Viruses;Uroviricota;Caudoviricetes;Caudovirales;NA;NA;NA	54.7501	1.06078	1.7341	5.69892	30.0505
LG1-NODE_4529_length_8322_cov_5.585823	Viruses;Uroviricota;Caudoviricetes;Caudovirales;Siphoviridae;NA;NA	56.3703	110.639	65.8318	78.7496	68.8438
LG1-NODE_4592_length_8218_cov_38.343256	Viruses;Uroviricota;Caudoviricetes;Caudovirales;NA;NA;NA	579.75	30.2476	36.4229	14.6166	754.591
LG1-NODE_4622_length_8160_cov_7.663418	Viruses;Uroviricota;Caudoviricetes;Caudovirales;NA;NA;NA	124.338	5.75059	8.22561	10.3909	24.2276
LG1-NODE_4759_length_7951_cov_10.591565	Viruses;Uroviricota;Caudoviricetes;Caudovirales;NA;NA;NA	154.46	5.58273	5.93209	3.11035	83.7272
LG1-NODE_4915_length_7714_cov_5.089960	Viruses;NA;NA;NA;NA;NA;NA	84.6537	5.58985	6.81985	7.32778	44.283
LG1-NODE_4957_length_7644_cov_28.057847	Viruses;Uroviricota;Caudoviricetes;Caudovirales;NA;NA;NA	282.588	16.4254	20.1723	10.6302	272.178
LG1-NODE_5007_length_7579_cov_13.510367	Viruses;Nucleocytoviricota;Megaviricetes;Algavirales;Phycodnaviridae;NA;NA	329.635	929.717	949.287	2003.49	226.069
LG1-NODE_5017_length_7557_cov_5.509464	Viruses;Uroviricota;Caudoviricetes;Caudovirales;NA;NA;NA	77.7505	3.69211	6.72148	14.4925	69.2282
LG1-NODE_5039_length_7514_cov_6.362381	Viruses;Uroviricota;Caudoviricetes;Caudovirales;NA;NA;NA	59.7355	3.0381	3.13855	1.17544	46.8935
LG1-NODE_5046_length_7507_cov_10.313875	Viruses;NA;NA;NA;NA;NA;NA	86.5727	3.20987	2.65817	8.00046	55.8948
LG1-NODE_5074_length_7465_cov_63.942780	Viruses;Uroviricota;Caudoviricetes;Caudovirales;Siphoviridae;NA;NA	436.761	215.422	82.3808	144.345	170.249
LG1-NODE_5123_length_7407_cov_22.441921	Viruses;Uroviricota;Caudoviricetes;Caudovirales;NA;NA;NA	355.595	12.8416	19.5932	20.0327	204.628
LG1-NODE_5127_length_7405_cov_10.154558	Viruses;Uroviricota;Caudoviricetes;Caudovirales;Siphoviridae;Fernvirus;Paenibacillus virus Tadhana	160.587	2.22648	7.59439	0.238549	4.54044
LG1-NODE_5197_length_7316_cov_45.162374	Viruses;Uroviricota;Caudoviricetes;Caudovirales;NA;NA;NA	302.713	915.988	1156.74	930.793	142.466
LG1-NODE_5233_length_7261_cov_40.749653	Viruses;Uroviricota;Caudoviricetes;Caudovirales;Siphoviridae;NA;NA	346.218	4.36661	17.4887	173.215	227.449
LG1-NODE_5263_length_7216_cov_6.431504	Viruses;Uroviricota;Caudoviricetes;Caudovirales;NA;NA;NA	73.2175	7.5574	3.77096	1.95838	31.1245
LG1-NODE_5264_length_7215_cov_8.975000	Viruses;Uroviricota;Caudoviricetes;Caudovirales;Siphoviridae;NA;NA	148.399	10.5467	8.80011	12.976	127.684
LG1-NODE_5272_length_7209_cov_6.031032	Viruses;Uroviricota;Caudoviricetes;Caudovirales;NA;NA;NA	60.5333	6.15735	1.00656	2.69538	50.9296
LG1-NODE_5328_length_7130_cov_5.076466	Viruses;Uroviricota;Caudoviricetes;Caudovirales;NA;NA;NA	57.9252	4.44684	1.781	6.19374	31.3113
LG1-NODE_5335_length_7124_cov_39.787664	Viruses;Uroviricota;Caudoviricetes;Caudovirales;Siphoviridae;NA;NA	207.613	30.264	145.656	262.836	412.298
LG1-NODE_5388_length_7061_cov_6.028261	Viruses;Uroviricota;Caudoviricetes;Caudovirales;NA;NA;NA	70.8517	4.49029	6.42289	6.50444	47.9974
LG1-NODE_5436_length_7006_cov_72.512300	Viruses;Uroviricota;Caudoviricetes;Caudovirales;NA;NA;NA	835.317	265.378	670.376	345.172	290.437
LG1-NODE_5437_length_7006_cov_36.841318	Viruses;Uroviricota;Caudoviricetes;Caudovirales;NA;NA;NA	378.173	78.9254	145.261	83.4565	225.554
LG1-NODE_5452_length_6990_cov_4.885652	Viruses;Uroviricota;Caudoviricetes;Caudovirales;Siphoviridae;NA;NA	63.0987	4.35446	1.55715	2.52712	52.5253
LG1-NODE_5496_length_6944_cov_12.663522	Viruses;Uroviricota;Caudoviricetes;Caudovirales;Siphoviridae;NA;NA	204.914	26.1172	96.6604	168.658	167.722
LG1-NODE_5526_length_6908_cov_13.368452	Viruses;Uroviricota;Caudoviricetes;Caudovirales;NA;NA;NA	213.202	15.0543	24.1597	58.0465	69.3076
LG1-NODE_5540_length_6898_cov_44.724390	Viruses;NA;NA;NA;NA;NA;NA	177.813	60.6724	32.3473	14.8528	108.011
LG1-NODE_5561_length_6870_cov_13.130594	Viruses;Uroviricota;Caudoviricetes;Caudovirales;Podoviridae;NA;NA	204.853	21.5988	22.9731	15.1704	173.248
LG1-NODE_5590_length_6841_cov_5.311818	Viruses;Uroviricota;Caudoviricetes;Caudovirales;Siphoviridae;Unclassified Genus;Riemerella phage RAP44	89.0777	0.926939	2.65178	1.03286	15.9239
LG1-NODE_5599_length_6833_cov_14.742992	Viruses;Uroviricota;Caudoviricetes;Caudovirales;NA;NA;NA	227.174	14.106	8.76111	11.1163	138.562
LG1-NODE_5608_length_6827_cov_5.664206	Viruses;Uroviricota;Caudoviricetes;Caudovirales;NA;NA;NA	58.6698	44.9559	21.7891	4.65742	3.15191
LG1-NODE_5626_length_6790_cov_40.070824	Viruses;Uroviricota;Caudoviricetes;Caudovirales;NA;NA;NA	439.323	32.6865	30.9917	36.1616	570.038
LG1-NODE_5646_length_6775_cov_3.972619	Viruses;Uroviricota;Caudoviricetes;Caudovirales;NA;NA;NA	65.3312	1.68474	0.267761	3.12877	41.4877
LG1-NODE_5651_length_6770_cov_9.977066	Viruses;Uroviricota;Caudoviricetes;Caudovirales;Siphoviridae;NA;NA	162.067	0.749328	2.14367	0.521847	17.0841
LG1-NODE_5661_length_6759_cov_11.794899	Viruses;Uroviricota;Caudoviricetes;Caudovirales;Myoviridae;Aokuangvirus;Synechococcus virus SCBWM1	87.8525	24.9557	38.9172	10.1926	88.7432
LG1-NODE_5686_length_6737_cov_12.780605	Viruses;Uroviricota;Caudoviricetes;Caudovirales;NA;NA;NA	118.213	12.6127	7.80886	46.9342	68.0723
LG1-NODE_5723_length_6697_cov_17.896116	Viruses;Uroviricota;Caudoviricetes;Caudovirales;Siphoviridae;NA;NA	206.887	513.014	649.84	653.617	74.1018
LG1-NODE_5725_length_6695_cov_17.597590	Viruses;Uroviricota;Caudoviricetes;Caudovirales;Siphoviridae;NA;NA	274.457	8.52438	22.7607	25.0654	268.373
LG1-NODE_5791_length_6631_cov_6.371959	Viruses;Uroviricota;Caudoviricetes;Caudovirales;NA;NA;NA	105.296	5.73777	3.55649	7.45901	22.5127
LG1-NODE_5857_length_6554_cov_8.396984	Viruses;Uroviricota;Caudoviricetes;Caudovirales;Siphoviridae;NA;NA	125.319	6.77271	10.7948	52.0179	77.3603
LG1-NODE_5889_length_6515_cov_6.406347	Viruses;Uroviricota;Caudoviricetes;Caudovirales;Myoviridae;Borockvirus;Streptomyces virus BRock	58.6088	4.47727	19.4913	15.4548	116.013
LG1-NODE_5891_length_6514_cov_17.783093	Viruses;Uroviricota;Caudoviricetes;Caudovirales;Podoviridae;Lastavirus;Klebsiella virus LASTA	185.663	11.8764	10.5826	16.5419	149.064
LG1-NODE_5921_length_6486_cov_13.197325	Viruses;NA;NA;NA;NA;NA;NA	197.037	13.883	5.59384	7.08107	182.884
LG1-NODE_5922_length_6486_cov_8.351578	Viruses;Uroviricota;Caudoviricetes;Caudovirales;NA;NA;NA	83.3804	38.7158	49.5054	16.3409	5.80583
LG1-NODE_5941_length_6471_cov_12.312812	Viruses;Uroviricota;Caudoviricetes;Caudovirales;NA;NA;NA	90.3174	19.0108	83.261	52.6851	51.1266
LG1-NODE_6005_length_6414_cov_5.908633	Viruses;Uroviricota;Caudoviricetes;Caudovirales;NA;NA;NA	67.3073	2.37276	9.33344	30.2947	32.7099
LG1-NODE_6018_length_6399_cov_10.507409	Viruses;Uroviricota;Caudoviricetes;Caudovirales;NA;NA;NA	152.953	19.4229	16.4427	7.4534	157.628
LG1-NODE_6020_length_6397_cov_8.106591	Viruses;Uroviricota;Caudoviricetes;Caudovirales;NA;NA;NA	130.1	2.37906	13.8956	11.8739	72.7416
LG1-NODE_6056_length_6360_cov_4.812054	Viruses;Uroviricota;Caudoviricetes;Caudovirales;NA;NA;NA	66.8986	5.18462	6.27512	6.11038	71.0502
LG1-NODE_6059_length_6357_cov_9.734529	Viruses;Uroviricota;Caudoviricetes;Caudovirales;Myoviridae;Thornevirus;Bacillus virus SP15	159.112	0.997513	0	1.38938	32.58
LG1-NODE_6074_length_6341_cov_7.024817	Viruses;Uroviricota;Caudoviricetes;Caudovirales;NA;NA;NA	67.5906	3.60011	2.2887	5.85011	36.692
LG1-NODE_6097_length_6323_cov_17.719687	Viruses;Uroviricota;Caudoviricetes;Caudovirales;NA;NA;NA	283.703	0.802301	0	4.46992	25.3108
LG1-NODE_6106_length_6315_cov_4.723642	Viruses;Uroviricota;Caudoviricetes;Caudovirales;NA;NA;NA	76.26	30.5261	36.1954	20.9793	180.808
LG1-NODE_6107_length_6314_cov_8.935932	Viruses;Uroviricota;Caudoviricetes;Caudovirales;Myoviridae;NA;NA	102.19	75.3229	97.973	29.3756	5.53798
LG1-NODE_6124_length_6303_cov_5.054417	Viruses;NA;NA;NA;NA;NA;NA	91.2411	7.64605	3.74156	1.68154	52.2759
LG1-NODE_6150_length_6282_cov_5.402762	Viruses;NA;NA;NA;NA;NA;NA	85.3438	3.8358	0.866323	19.6835	27.831
LG1-NODE_6164_length_6269_cov_12.056485	Viruses;Uroviricota;Caudoviricetes;Caudovirales;Myoviridae;Brigitvirus;Faecalibacterium virus Brigit	193.416	9.30594	6.94496	23.951	118.634
LG1-NODE_6168_length_6267_cov_20.991790	Viruses;Uroviricota;Caudoviricetes;Caudovirales;NA;NA;NA	339.954	23.0699	21.131	10.1472	241.421
LG1-NODE_6209_length_6235_cov_19.825728	Viruses;Uroviricota;Caudoviricetes;Caudovirales;Siphoviridae;NA;NA	288.207	23.7985	35.787	275.663	970.641
LG1-NODE_6215_length_6228_cov_113.452292	Viruses;Uroviricota;Caudoviricetes;Caudovirales;Siphoviridae;NA;NA	465.453	27.898	16.8941	20.1378	343.777
LG1-NODE_6260_length_6196_cov_3.707377	Viruses;Uroviricota;Caudoviricetes;Caudovirales;Siphoviridae;Unclassified Genus;Synechococcus phage S-CBS4	64.1417	1.63749	7.02678	27.0841	26.6979
LG1-NODE_6262_length_6195_cov_7.423453	Viruses;Uroviricota;Caudoviricetes;Caudovirales;NA;NA;NA	77.7371	5.11799	3.22113	53.6067	21.492
LG1-NODE_6301_length_6160_cov_8.678952	Viruses;Uroviricota;Caudoviricetes;Caudovirales;NA;NA;NA	94.3712	23.2647	53.0088	106.962	49.5596
LG1-NODE_6364_length_6101_cov_42.340060	Viruses;Uroviricota;Caudoviricetes;Caudovirales;NA;NA;NA	361.721	795.741	1228.02	1039.72	575.998
LG1-NODE_6370_length_6091_cov_15.030152	Viruses;Uroviricota;Caudoviricetes;Caudovirales;NA;NA;NA	242.055	10.2025	9.53055	15.9506	241.773
LG1-NODE_6394_length_6075_cov_5.250498	Viruses;Uroviricota;Caudoviricetes;Caudovirales;Siphoviridae;NA;NA	65.4192	2.2964	2.68753	2.32619	39.4055
LG1-NODE_6435_length_6048_cov_12.604372	Viruses;Uroviricota;Caudoviricetes;Caudovirales;Myoviridae;Donellivirus;Bacillus virus G	127.299	5.87147	6.29889	2.92072	74.2707
LG1-NODE_6476_length_6017_cov_11.597451	Viruses;Uroviricota;Caudoviricetes;Caudovirales;Siphoviridae;NA;NA	146.864	13.4897	14.7731	8.51374	123.603
LG1-NODE_6486_length_6007_cov_5.853999	Viruses;Uroviricota;Caudoviricetes;Caudovirales;Siphoviridae;Ikedavirus;Corynebacterium virus phi674	96.5154	108.308	244.011	114.686	34.7022
LG1-NODE_6518_length_5981_cov_23.497300	Viruses;Uroviricota;Caudoviricetes;Caudovirales;NA;NA;NA	239.992	23.3249	30.9373	93.0335	288.493
LG1-NODE_6519_length_5980_cov_7.072405	Viruses;Uroviricota;Caudoviricetes;Caudovirales;NA;NA;NA	106.594	12.5127	18.8082	72.0761	57.1235
LG1-NODE_6578_length_5941_cov_4.879205	Viruses;Uroviricota;Caudoviricetes;Caudovirales;NA;NA;NA	78.6997	3.62903	6.71769	15.164	48.8964
LG1-NODE_6606_length_5923_cov_7.955010	Viruses;Uroviricota;Caudoviricetes;Caudovirales;Herelleviridae;Schiekvirus;Enterococcus virus EFP01	128.67	1.49885	1.53139	0.596473	6.13063
LG1-NODE_6630_length_5903_cov_6.804378	Viruses;Uroviricota;Caudoviricetes;Caudovirales;Myoviridae;Fletchervirus;Campylobacter virus Los1	75.774	0.859385	3.9951	0.598494	78.3734
LG1-NODE_6712_length_5830_cov_17.002078	Viruses;Uroviricota;Caudoviricetes;Caudovirales;NA;NA;NA	269.733	42.2021	12.1354	14.8467	160.555
LG1-NODE_6718_length_5826_cov_7.754982	Viruses;Uroviricota;Caudoviricetes;Caudovirales;NA;NA;NA	127.603	3.0476	2.49101	0.303202	41.0896
LG1-NODE_6737_length_5809_cov_12.453424	Viruses;NA;NA;NA;NA;NA;NA	118.586	41.918	52.7767	31.9294	270.642
LG1-NODE_6771_length_5786_cov_7.822370	Viruses;Uroviricota;Caudoviricetes;Caudovirales;NA;NA;NA	113.131	22.5766	15.6765	7.93775	115.986
LG1-NODE_6773_length_5786_cov_3.873844	Viruses;Nucleocytoviricota;Megaviricetes;Algavirales;Phycodnaviridae;NA;NA	61.6835	0.657573	2.50823	3.66358	80.8879
LG1-NODE_6778_length_5780_cov_5.238079	Viruses;Uroviricota;Caudoviricetes;Caudovirales;NA;NA;NA	60.3993	1.31651	1.56927	1.52807	41.184
LG1-NODE_6783_length_5776_cov_20.197343	Viruses;Uroviricota;Caudoviricetes;Caudovirales;Myoviridae;NA;NA	326.76	37.7661	20.7288	11.6214	195.352
LG1-NODE_6796_length_5767_cov_8.028361	Viruses;Uroviricota;Caudoviricetes;Caudovirales;Herelleviridae;NA;NA	109.45	3.95843	0	1.83782	26.3519
LG1-NODE_6801_length_5765_cov_9.874256	Viruses;Uroviricota;Caudoviricetes;Caudovirales;Siphoviridae;NA;NA	122.465	4.1798	4.72007	8.27307	36.1589
LG1-NODE_6867_length_5708_cov_3.855121	Viruses;Uroviricota;Caudoviricetes;Caudovirales;Podoviridae;Unclassified Genus;crAssphage cr55_1	64.1646	1.33312	3.81376	4.33258	81.9933
LG1-NODE_6870_length_5706_cov_10.317997	Viruses;Uroviricota;Caudoviricetes;Caudovirales;Podoviridae;NA;NA	81.1215	7.33471	5.0868	28.4812	78.9579
LG1-NODE_6884_length_5691_cov_6.290987	Viruses;Uroviricota;Caudoviricetes;Caudovirales;Siphoviridae;NA;NA	46.0079	8.02259	2.23134	1.55197	54.8255
LG1-NODE_6890_length_5687_cov_4.120739	Viruses;Uroviricota;Caudoviricetes;Caudovirales;NA;NA;NA	62.7572	29.2139	15.9494	99.0854	18.9186
LG1-NODE_6905_length_5671_cov_8.346332	Viruses;Uroviricota;Caudoviricetes;Caudovirales;NA;NA;NA	127.243	55.0143	64.2973	27.7225	96.9943
LG1-NODE_6915_length_5664_cov_4.647709	Viruses;Uroviricota;Caudoviricetes;Caudovirales;NA;NA;NA	53.3814	29.1086	11.8505	34.3062	13.0594
LG1-NODE_6923_length_5658_cov_4.662502	Viruses;Uroviricota;Caudoviricetes;Caudovirales;NA;NA;NA	79.0552	6.50033	7.05369	29.6594	18.5402
LG1-NODE_6937_length_5650_cov_3.997498	Viruses;Uroviricota;Caudoviricetes;Caudovirales;Siphoviridae;NA;NA	46.8934	3.59147	0.963228	3.12647	38.7991
LG1-NODE_7021_length_5590_cov_4.618970	Viruses;Uroviricota;Caudoviricetes;Caudovirales;Siphoviridae;NA;NA	39.3114	2.26876	0	0.948008	35.1256
LG1-NODE_7037_length_5580_cov_35.620633	Viruses;Uroviricota;Caudoviricetes;Caudovirales;NA;NA;NA	282.656	439.792	580.961	361.205	309.225
LG1-NODE_7044_length_5577_cov_18.271822	Viruses;Uroviricota;Caudoviricetes;Caudovirales;NA;NA;NA	293.706	14.5539	18.2156	18.3709	148.305
LG1-NODE_7104_length_5538_cov_34.358563	Viruses;Uroviricota;Caudoviricetes;Caudovirales;NA;NA;NA	243.712	17.6335	7.20653	7.65528	274.172
LG1-NODE_7132_length_5517_cov_5.258880	Viruses;NA;NA;NA;NA;NA;NA	58.7587	8.73537	39.1292	31.378	7.06932
LG1-NODE_7180_length_5485_cov_5.267035	Viruses;Uroviricota;Caudoviricetes;Caudovirales;NA;NA;NA	44.3261	64.0477	69.785	76.9704	22.8028
LG1-NODE_7187_length_5479_cov_5.205015	Viruses;Uroviricota;Caudoviricetes;Caudovirales;Myoviridae;NA;NA	46.6503	75.2285	93.3693	107.038	22.3369
LG1-NODE_7197_length_5471_cov_4.127400	Viruses;Uroviricota;Caudoviricetes;Caudovirales;Siphoviridae;NA;NA	66.9441	0.463622	0	3.22876	22.8612
LG1-NODE_7270_length_5422_cov_4.807155	Viruses;NA;NA;NA;NA;NA;NA	73.298	7.01718	13.7177	60.2719	27.0365
LG1-NODE_7286_length_5413_cov_23.879619	Viruses;Uroviricota;Caudoviricetes;Caudovirales;NA;NA;NA	231.776	28.584	128.356	364.191	223.111
LG1-NODE_7292_length_5411_cov_7.324309	Viruses;Uroviricota;Caudoviricetes;Caudovirales;Siphoviridae;NA;NA	122.7	454.231	500.205	293.158	106.377
LG1-NODE_7343_length_5375_cov_6.094737	Viruses;Uroviricota;Caudoviricetes;Caudovirales;NA;NA;NA	70.1695	4.71902	7.08757	18.0754	27.5231
LG1-NODE_7383_length_5353_cov_7.750472	Viruses;Uroviricota;Caudoviricetes;Caudovirales;NA;NA;NA	131.017	10.4245	28.1279	3.62993	263.8
LG1-NODE_7444_length_5315_cov_5.894297	Viruses;Uroviricota;Caudoviricetes;Caudovirales;Siphoviridae;NA;NA	92.0742	68.2438	122.19	77.4382	67.8132
LG1-NODE_7488_length_5294_cov_3.983203	Viruses;Uroviricota;Caudoviricetes;Caudovirales;Siphoviridae;Unclassified Genus;Vibrio phage SIO-2	37.9767	172.484	188.467	91.0922	44.9647
LG1-NODE_7513_length_5275_cov_20.916475	Viruses;Uroviricota;Caudoviricetes;Caudovirales;Myoviridae;Unclassified Genus;Flavobacterium phage vB_FspM_immuto_2-6A	169.886	8.17442	7.56583	5.35796	70.3671
LG1-NODE_7556_length_5245_cov_6.536802	Viruses;Uroviricota;Caudoviricetes;Caudovirales;Siphoviridae;Unclassified Genus;Cellulophaga phage phi46:1	73.0973	14.508	13.4889	13.4715	35.8976
LG1-NODE_7593_length_5223_cov_12.247098	Viruses;Preplasmiviricota;Tectiliviricetes;Kalamavirales;Tectiviridae;Betatectivirus;Bacillus virus AP50	162.625	20.1539	24.6601	35.5117	107.889
LG1-NODE_7612_length_5212_cov_4.517161	Viruses;Uroviricota;Caudoviricetes;Caudovirales;NA;NA;NA	78.3445	9.00323	9.39757	39.9926	23.4812
LG1-NODE_7731_length_5133_cov_5.077590	Viruses;Uroviricota;Caudoviricetes;Caudovirales;Siphoviridae;NA;NA	69.8341	12.3538	24.0322	18.2393	30.1307
LG1-NODE_7733_length_5132_cov_215.752807	Viruses;Uroviricota;Caudoviricetes;Caudovirales;Siphoviridae;NA;NA	2326.84	28.1721	71.0503	144.221	1807.93
LG1-NODE_7761_length_5118_cov_25.478373	Viruses;Uroviricota;Caudoviricetes;Caudovirales;Podoviridae;Unclassified Genus;Pseudomonas phage AF	402.571	39.4001	27.2927	28.9922	593.607
LG1-NODE_7806_length_5086_cov_3.604452	Viruses;Uroviricota;Caudoviricetes;Caudovirales;Podoviridae;Pagevirus;Bacillus virus Palmer	61.593	0.249359	1.42673	0.694634	15.8656
LG1-NODE_7814_length_5082_cov_5.679729	Viruses;Uroviricota;Caudoviricetes;Caudovirales;NA;NA;NA	88.9354	0	0	0	4.76344
LG1-NODE_7879_length_5039_cov_5.241573	Viruses;Uroviricota;Caudoviricetes;Caudovirales;Siphoviridae;NA;NA	83.1993	21.8966	99.7222	32.9523	33.8955
LG1-NODE_8010_length_4950_cov_4.482737	Viruses;NA;NA;NA;NA;NA;NA	32.4298	89.4172	48.742	18.9136	16.0299
LG1-NODE_8050_length_4928_cov_6.702852	Viruses;Uroviricota;Caudoviricetes;Caudovirales;NA;NA;NA	101.202	374.449	356.705	106.46	68.4992
LG1-NODE_8095_length_4904_cov_7.768612	Viruses;Uroviricota;Caudoviricetes;Caudovirales;Siphoviridae;NA;NA	124.897	13.7065	8.87804	2.88165	72.1254
LG1-NODE_8100_length_4901_cov_23.969459	Viruses;Uroviricota;Caudoviricetes;Caudovirales;NA;NA;NA	184.122	9.57453	10.7342	3.24385	136.107
LG1-NODE_8124_length_4892_cov_90.563986	Viruses;Uroviricota;Caudoviricetes;Caudovirales;Siphoviridae;Unclassified Genus;Riemerella phage RAP44	927.4	20.999	72.6818	61.7464	135.807
LG1-NODE_8130_length_4888_cov_17.908339	Viruses;Uroviricota;Caudoviricetes;Caudovirales;Siphoviridae;NA;NA	90.5521	71.8703	178.513	186.114	45.1227
LG1-NODE_8148_length_4879_cov_5.309909	Viruses;Uroviricota;Caudoviricetes;Caudovirales;NA;NA;NA	85.2888	0	0	0	0
LG1-NODE_8152_length_4877_cov_13.069888	Viruses;Uroviricota;Caudoviricetes;Caudovirales;NA;NA;NA	175.441	28.0848	33.105	31.1493	461.345
LG1-NODE_8202_length_4856_cov_6.247657	Viruses;NA;NA;NA;NA;NA;NA	68.6826	1.04468	10.4601	8.36665	114.935
LG1-NODE_8237_length_4837_cov_4.273735	Viruses;NA;NA;NA;NA;NA;NA	59.9305	1.83536	4.50051	3.28677	57.2762
LG1-NODE_8293_length_4806_cov_18.621974	Viruses;Uroviricota;Caudoviricetes;Caudovirales;NA;NA;NA	262.671	3.16664	8.30415	27.9339	162.023
LG1-NODE_8319_length_4793_cov_67.776910	Viruses;Uroviricota;Caudoviricetes;Caudovirales;NA;NA;NA	1071.09	86.5249	105.976	192.014	739.36
LG1-NODE_8327_length_4789_cov_18.547106	Viruses;Uroviricota;Caudoviricetes;Caudovirales;NA;NA;NA	163.369	10.8577	2.65161	1.84428	89.0219
LG1-NODE_8338_length_4781_cov_24.853364	Unknown	218.734	32.3625	72.8516	464.059	208.159
LG1-NODE_8346_length_4780_cov_24.705820	Viruses;Uroviricota;Caudoviricetes;Caudovirales;NA;NA;NA	359.307	67.9224	283.497	607.173	140.959
LG1-NODE_8367_length_4771_cov_72.514843	Viruses;Uroviricota;Caudoviricetes;Caudovirales;NA;NA;NA	729.115	186.873	487.456	840.093	426.493
LG1-NODE_8419_length_4744_cov_5.893581	Viruses;Uroviricota;Caudoviricetes;Caudovirales;Siphoviridae;NA;NA	93.9578	4.81203	1.14718	21.2243	41.1061
LG1-NODE_8537_length_4677_cov_34.897880	Viruses;Uroviricota;Caudoviricetes;Caudovirales;Siphoviridae;NA;NA	446.861	15.9987	31.8056	39.6574	263.972
LG1-NODE_8549_length_4674_cov_12.543191	Viruses;Uroviricota;Caudoviricetes;Caudovirales;Siphoviridae;Lenusvirus;Lactobacillus virus SAC12	201.4	32.5607	20.1823	25.6994	275.076
LG1-NODE_8607_length_4650_cov_15.558651	Viruses;Uroviricota;Caudoviricetes;Caudovirales;Myoviridae;Punavirus;Escherichia virus P1	242.995	25.9102	27.6989	20.8936	206.215
LG1-NODE_8608_length_4650_cov_5.674864	Viruses;Uroviricota;Caudoviricetes;Caudovirales;Siphoviridae;NA;NA	60.3297	16.0916	19.8964	17.4746	49.1676
LG1-NODE_8612_length_4649_cov_5.121898	Viruses;Uroviricota;Caudoviricetes;Caudovirales;Podoviridae;Unclassified Genus;Bacteroides phage crAss001	82.1331	27.8254	13.2671	17.0984	72.6101
LG1-NODE_8668_length_4625_cov_3.981400	Viruses;Uroviricota;Caudoviricetes;Caudovirales;NA;NA;NA	84.5811	1.09685	0.392234	9.93033	59.32
LG1-NODE_8671_length_4624_cov_4.539505	Viruses;Uroviricota;Caudoviricetes;Caudovirales;Siphoviridae;NA;NA	72.4656	0	0	0	9.88881
LG1-NODE_8679_length_4619_cov_16.874452	Viruses;Uroviricota;Caudoviricetes;Caudovirales;NA;NA;NA	262.508	241.072	449.691	874.623	844.661
LG1-NODE_8761_length_4585_cov_8.015453	Viruses;Uroviricota;Caudoviricetes;Caudovirales;NA;NA;NA	132.228	5.53212	2.76959	4.62322	106.769
LG1-NODE_8763_length_4585_cov_6.830243	Viruses;Uroviricota;Caudoviricetes;Caudovirales;NA;NA;NA	110.133	1.93624	8.30876	45.4616	80.9567
LG1-NODE_8816_length_4564_cov_743.198935	Viruses;Uroviricota;Caudoviricetes;Caudovirales;Siphoviridae;Unclassified Genus;Burkholderia phage KS9	4828.53	222.025	532.618	877.034	1212.87
LG1-NODE_8894_length_4531_cov_20.988829	Viruses;Uroviricota;Caudoviricetes;Caudovirales;Siphoviridae;NA;NA	211.884	43.9447	168.156	265.495	108.932
LG1-NODE_9004_length_4484_cov_10.372996	Viruses;Uroviricota;Caudoviricetes;Caudovirales;NA;NA;NA	95.235	1.41418	1.61827	5.90919	57.5862
LG1-NODE_9040_length_4466_cov_5.009748	Viruses;Uroviricota;Caudoviricetes;Caudovirales;Myoviridae;Unclassified Genus;Clostridium phage phiCT453B	82.7067	87.7487	134.858	195.394	81.0059
LG1-NODE_9051_length_4458_cov_6.382012	Viruses;Uroviricota;Caudoviricetes;Caudovirales;Siphoviridae;Uwajimavirus;Lactococcus virus PLgW1	63.6272	9.10355	2.03464	2.37746	32.2795
LG1-NODE_9060_length_4455_cov_19.886136	Viruses;Uroviricota;Caudoviricetes;Caudovirales;Siphoviridae;Spbetavirus;Bacillus virus SPbeta	317.301	11.3871	10.9944	12.6883	153.355
LG1-NODE_9087_length_4448_cov_5.354200	Viruses;Uroviricota;Caudoviricetes;Caudovirales;Myoviridae;Elmenteitavirus;Bacillus virus 125	92.5019	16.2521	7.34115	43.6848	19.0484
LG1-NODE_9104_length_4443_cov_12.810164	Viruses;Uroviricota;Caudoviricetes;Caudovirales;Siphoviridae;Psavirus;Listeria virus LP302	127.333	7.9925	39.1969	20.6742	208.86
LG1-NODE_9111_length_4440_cov_9.561916	Viruses;Uroviricota;Caudoviricetes;Caudovirales;Siphoviridae;NA;NA	86.7012	2.28511	2.45146	2.78495	36.6509
LG1-NODE_9132_length_4430_cov_16.363657	Viruses;NA;NA;NA;NA;NA;NA	135.799	8.30223	9.82798	3.18998	114.451
LG1-NODE_9135_length_4430_cov_4.270400	Viruses;Uroviricota;Caudoviricetes;Caudovirales;Siphoviridae;Fromanvirus;Mycobacterium phage Swirley	52.7714	104.78	47.0924	116.833	12.4469
LG1-NODE_9166_length_4413_cov_4.896971	Viruses;Uroviricota;Caudoviricetes;Caudovirales;NA;NA;NA	27.9	10.6333	9.86583	31.6225	46.3226
LG1-NODE_9197_length_4398_cov_5.931384	Viruses;Uroviricota;Caudoviricetes;Caudovirales;Siphoviridae;NA;NA	96.0341	390.737	568.808	301.639	162.376
LG1-NODE_9213_length_4391_cov_4.631458	Viruses;Uroviricota;Caudoviricetes;Caudovirales;Siphoviridae;Amigovirus;Arthrobacteria virus Molivia	85.5392	8.66479	2.47881	7.6435	38.2851
LG1-NODE_9247_length_4378_cov_5.310895	Viruses;Nucleocytoviricota;Megaviricetes;Imitervirales;Mimiviridae;Cafeteriavirus;Cafeteria roenbergensis virus	85.4372	17.0914	14.0883	4.43832	160.046
LG1-NODE_9259_length_4374_cov_5.996990	Unknown	95.8484	6.95878	2.48845	1.61541	126.063
LG1-NODE_9308_length_4351_cov_4.524674	Viruses;Uroviricota;Caudoviricetes;Caudovirales;Siphoviridae;NA;NA	73.7887	0	0.416934	0	21.6367
LG1-NODE_9312_length_4348_cov_11.171675	Viruses;Uroviricota;Caudoviricetes;Caudovirales;Myoviridae;Brigitvirus;Faecalibacterium virus Brigit	105.741	29.1683	11.265	6.09403	48.2523
LG1-NODE_9332_length_4344_cov_40.651667	Viruses;Uroviricota;Caudoviricetes;Caudovirales;NA;NA;NA	458.155	18.3929	19.6275	22.3653	302.164
LG1-NODE_9333_length_4344_cov_16.057589	Viruses;Uroviricota;Caudoviricetes;Caudovirales;Myoviridae;Unclassified Genus;Caulobacter phage Cr30	102.61	13.4298	27.562	39.8509	108.977
LG1-NODE_9356_length_4335_cov_5.262383	Viruses;Uroviricota;Caudoviricetes;Caudovirales;NA;NA;NA	84.8465	23.1121	39.3365	83.1273	129.679
LG1-NODE_9357_length_4335_cov_5.073598	Viruses;Uroviricota;Caudoviricetes;Caudovirales;Myoviridae;Taranisvirus;Faecalibacterium virus Taranis	34.8734	0.585115	2.09237	19.1519	21.0961
LG1-NODE_9360_length_4333_cov_13.781440	Viruses;Uroviricota;Caudoviricetes;Caudovirales;Podoviridae;Unclassified Genus;crAssphage cr11_1	221.566	31.0254	29.7253	28.9449	134.705
LG1-NODE_9369_length_4329_cov_4.756200	Viruses;Uroviricota;Caudoviricetes;Caudovirales;NA;NA;NA	41.762	12.8904	21.7907	23.667	41.3187
LG1-NODE_9374_length_4324_cov_8.744202	Viruses;Uroviricota;Caudoviricetes;Caudovirales;Myoviridae;Punavirus;Escherichia virus P1	143.092	15.2517	12.5861	6.53637	109.17
LG1-NODE_9382_length_4321_cov_5.468354	Viruses;Uroviricota;Caudoviricetes;Caudovirales;NA;NA;NA	90.5318	4.69609	10.0759	74.8117	20.2307
LG1-NODE_9400_length_4317_cov_18.798686	Viruses;Uroviricota;Caudoviricetes;Caudovirales;Siphoviridae;Unclassified Genus;Rhodovulum phage vB_RhkS_P1	215.528	34.6658	26.894	50.3298	213.398
LG1-NODE_9447_length_4301_cov_13.670749	Viruses;Uroviricota;Caudoviricetes;Caudovirales;Siphoviridae;Unclassified Genus;Streptococcus phage 20617	383.016	822.984	901.346	1808.35	259.22
LG1-NODE_9460_length_4298_cov_3.326656	Viruses;Uroviricota;Caudoviricetes;Caudovirales;NA;NA;NA	53.3043	0.295076	1.6883	0	47.2491
LG1-NODE_9476_length_4291_cov_31.404155	Viruses;Uroviricota;Caudoviricetes;Caudovirales;NA;NA;NA	402.069	1.18223	5.9187	1.235	68.6386
LG1-NODE_9490_length_4286_cov_5.321437	Viruses;Uroviricota;Caudoviricetes;Caudovirales;Siphoviridae;Pushchinovirus;Bacillus virus B83	67.2715	4.73444	2.53954	5.35789	69.9738
LG1-NODE_9505_length_4283_cov_3.979659	Viruses;Uroviricota;Caudoviricetes;Caudovirales;Siphoviridae;NA;NA	48.0327	20.7277	16.095	56.091	1.88402
LG1-NODE_9621_length_4241_cov_4.664118	Viruses;Uroviricota;Caudoviricetes;Caudovirales;NA;NA;NA	62.473	52.0333	26.5204	2.08259	2.21979
LG1-NODE_9646_length_4230_cov_9.251976	Viruses;Uroviricota;Caudoviricetes;Caudovirales;Siphoviridae;NA;NA	103.533	7.19567	8.14835	8.76963	15.579
LG1-NODE_9655_length_4228_cov_3.753654	Viruses;Uroviricota;Caudoviricetes;Caudovirales;Siphoviridae;NA;NA	62.6651	1.79977	2.57438	4.17799	34.6716
LG1-NODE_9665_length_4222_cov_8.587473	Viruses;Uroviricota;Caudoviricetes;Caudovirales;NA;NA;NA	107.789	310.901	386.706	503.326	105.755
LG1-NODE_9671_length_4220_cov_9.674430	Viruses;Uroviricota;Caudoviricetes;Caudovirales;Siphoviridae;Unclassified Genus;Temperate phage phiNIH1.1	158.806	9.9175	12.0366	22.1853	115.685
LG1-NODE_9743_length_4191_cov_9.770068	Viruses;Uroviricota;Caudoviricetes;Caudovirales;NA;NA;NA	130.527	2.42088	41.9866	40.0413	35.2986
LG1-NODE_9754_length_4187_cov_56.706922	Viruses;Preplasmiviricota;Tectiliviricetes;Kalamavirales;Tectiviridae;Betatectivirus;Bacillus virus AP50	442.579	22.7174	8.23203	25.7353	228.375
LG1-NODE_9788_length_4175_cov_4.218932	Viruses;Uroviricota;Caudoviricetes;Caudovirales;Siphoviridae;NA;NA	69.4333	4.25277	4.3451	0	69.5793
LG1-NODE_9805_length_4168_cov_32.099684	Viruses;Uroviricota;Caudoviricetes;Caudovirales;NA;NA;NA	361.959	234.6	302.057	225.893	284.915
LG1-NODE_9814_length_4165_cov_5.721898	Viruses;Uroviricota;Caudoviricetes;Caudovirales;Siphoviridae;Magadivirus;Bacillus virus Mgbh1	44.529	6.39448	4.35554	23.3265	20.6656
LG1-NODE_9836_length_4155_cov_19.664634	Unknown	303.451	14.6511	15.2811	8.07765	205.535
LG1-NODE_9868_length_4142_cov_6.062882	Viruses;Uroviricota;Caudoviricetes;Caudovirales;Siphoviridae;NA;NA	56.817	115.74	218.986	245.649	51.9509
LG1-NODE_9887_length_4135_cov_4.748529	Viruses;Uroviricota;Caudoviricetes;Caudovirales;NA;NA;NA	68.5974	0.613416	0.877427	4.27196	29.9223
LG1-NODE_9900_length_4129_cov_5.714531	Viruses;Uroviricota;Caudoviricetes;Caudovirales;Siphoviridae;NA;NA	95.119	1.84292	18.8921	18.3961	60.2573
LG1-NODE_9919_length_4122_cov_43.644455	Viruses;Uroviricota;Caudoviricetes;Caudovirales;Myoviridae;NA;NA	649.571	40.6131	42.2493	43.2828	723.663
LG1-NODE_9928_length_4119_cov_7.067175	Viruses;Uroviricota;Caudoviricetes;Caudovirales;NA;NA;NA	35.9454	7.38958	162.955	232.868	12.7337
LG1-NODE_9930_length_4119_cov_5.232776	Viruses;Uroviricota;Caudoviricetes;Caudovirales;NA;NA;NA	79.4582	0.615799	6.60626	10.7214	22.5289
LG1-NODE_9961_length_4105_cov_7.670864	Viruses;Uroviricota;Caudoviricetes;Caudovirales;Siphoviridae;NA;NA	124.529	11.7401	14.1414	18.5037	29.4857
LG1-NODE_9962_length_4105_cov_6.940494	Viruses;Uroviricota;Caudoviricetes;Caudovirales;Siphoviridae;Seuratvirus;Escherichia phage slur01	111.621	67.351	103.851	33.5648	13.1048
LG1-NODE_9989_length_4098_cov_5.168934	Viruses;Uroviricota;Caudoviricetes;Caudovirales;Siphoviridae;NA;NA	53.6239	9.28432	35.414	53.0195	26.2543
LG1-NODE_10039_length_4081_cov_42.523100	Viruses;Uroviricota;Caudoviricetes;Caudovirales;Siphoviridae;Phietavirus;Staphylococcus virus EW	613.707	18.646	20.4479	15.1497	670.297
LG1-NODE_10049_length_4078_cov_3.855332	Viruses;Uroviricota;Caudoviricetes;Caudovirales;NA;NA;NA	65.3522	0.62199	1.77938	1.2995	22.0958
LG1-NODE_10051_length_4077_cov_47.671308	Viruses;Uroviricota;Caudoviricetes;Caudovirales;Siphoviridae;Unclassified Genus;Clostridium phage phiCD6356	753.455	168.912	151.73	77.1226	1402.6
LG1-NODE_10072_length_4071_cov_6.224104	Viruses;Uroviricota;Caudoviricetes;Caudovirales;Autographiviridae;Igirivirus;Synechococcus virus STIP37	107.194	11.5266	30.7471	7.81041	157.58
LG1-NODE_10136_length_4049_cov_7.048823	Viruses;Uroviricota;Caudoviricetes;Caudovirales;Siphoviridae;Lambdavirus;Escherichia virus Lambda_4A7	123.557	7.20411	0.896063	0	56.7977
LG1-NODE_10184_length_4033_cov_8.723982	Viruses;Uroviricota;Caudoviricetes;Caudovirales;Siphoviridae;NA;NA	141.437	14.1509	4.49809	3.504	7.3363
LG1-NODE_10194_length_4028_cov_8.595771	Viruses;Uroviricota;Caudoviricetes;Caudovirales;Siphoviridae;NA;NA	138.518	12.5942	7.65624	10.5251	9.01483
LG1-NODE_10222_length_4018_cov_13.244512	Viruses;Uroviricota;Caudoviricetes;Caudovirales;NA;NA;NA	347.932	1021.41	1002.76	2250.05	243.002
LG1-NODE_10235_length_4015_cov_3.976768	Viruses;Uroviricota;Caudoviricetes;Caudovirales;NA;NA;NA	58.6142	2.21113	6.77738	36.517	25.7922
LG1-NODE_10255_length_4008_cov_4.013661	Viruses;Uroviricota;Caudoviricetes;Caudovirales;NA;NA;NA	36.1632	154.416	234.907	170.563	90.2625
LG1-NODE_10263_length_4004_cov_4.615852	Viruses;Uroviricota;Caudoviricetes;Caudovirales;NA;NA;NA	80.1834	13.3032	2.7184	0	43.6649
LG1-NODE_10286_length_3995_cov_6.439086	Viruses;Nucleocytoviricota;Megaviricetes;Algavirales;Phycodnaviridae;Unclassified Genus;Orpheovirus IHUMI-LCC2	143.173	43.4915	19.5258	35.8155	144.082
LG1-NODE_10294_length_3992_cov_16.787402	Viruses;Uroviricota;Caudoviricetes;Caudovirales;NA;NA;NA	187.397	22.5563	30.4467	46.0198	105.448
LG1-NODE_10407_length_3951_cov_7.341119	Viruses;Uroviricota;Caudoviricetes;Caudovirales;NA;NA;NA	119.916	1.92595	0	2.68254	17.3599
LG1-NODE_10448_length_3937_cov_16.351365	Viruses;Uroviricota;Caudoviricetes;Caudovirales;Siphoviridae;NA;NA	202.682	13.8517	43.3131	44.4194	170.117
LG1-NODE_10473_length_3928_cov_4.126775	Viruses;Uroviricota;Caudoviricetes;Caudovirales;Myoviridae;NA;NA	66.2607	13.2377	9.23666	9.89358	206.457
LG1-NODE_10514_length_3914_cov_3.541591	Viruses;Uroviricota;Caudoviricetes;Caudovirales;NA;NA;NA	52.5611	1.94416	8.34273	46.937	5.49771
LG1-NODE_10600_length_3882_cov_4.898615	Viruses;Uroviricota;Caudoviricetes;Caudovirales;Siphoviridae;NA;NA	46.1694	18.9484	31.3095	17.7464	5.54303
LG1-NODE_10700_length_3850_cov_22.679578	Viruses;Uroviricota;Caudoviricetes;Caudovirales;NA;NA;NA	365.543	1.31765	0.942379	0.458819	20.9591
LG1-NODE_10721_length_3845_cov_4.038786	Viruses;Uroviricota;Caudoviricetes;Caudovirales;NA;NA;NA	63.2324	3.95809	54.2573	28.0244	4.54705
LG1-NODE_10774_length_3823_cov_7.314756	Viruses;Uroviricota;Caudoviricetes;Caudovirales;NA;NA;NA	125.562	44.7847	45.0792	31.4201	310.275
LG1-NODE_10780_length_3821_cov_6.892990	Viruses;Hofneiviricota;Faserviricetes;Tubulavirales;Inoviridae;Unclassified Genus;Ralstonia phage 1 NP-2014	62.8138	5.3106	4.27289	1.38691	38.7167
LG1-NODE_10782_length_3821_cov_4.015401	Viruses;Uroviricota;Caudoviricetes;Caudovirales;Siphoviridae;Unclassified Genus;Erysipelothrix phage SE-1	65.2611	6.30634	3.32336	69.3452	14.4308
LG1-NODE_10794_length_3818_cov_8.597927	Viruses;Uroviricota;Caudoviricetes;Caudovirales;NA;NA;NA	164.506	607.213	1007.29	580.644	220.859
LG1-NODE_10806_length_3815_cov_9.129255	Viruses;Uroviricota;Caudoviricetes;Caudovirales;NA;NA;NA	91.5093	0	4.27961	5.09331	42.3029
LG1-NODE_10835_length_3806_cov_5.867769	Viruses;Uroviricota;Caudoviricetes;Caudovirales;NA;NA;NA	86.8118	23.3254	40.9908	23.2062	6.00707
LG1-NODE_10855_length_3800_cov_4.202136	Unknown	62.7508	30.371	9.0704	51.599	4.95481
LG1-NODE_10883_length_3789_cov_24.997858	Viruses;NA;NA;NA;NA;NA;NA	285.461	133.217	266.678	1154.33	477.398
LG1-NODE_10938_length_3774_cov_8.612530	Viruses;Uroviricota;Caudoviricetes;Caudovirales;NA;NA;NA	113.564	2.35232	2.40339	5.14865	48.8204
LG1-NODE_10947_length_3770_cov_5.398116	Viruses;Uroviricota;Caudoviricetes;Caudovirales;Siphoviridae;NA;NA	90.1211	1.68201	2.88713	0	21.4039
LG1-NODE_10948_length_3769_cov_16.196554	Viruses;Uroviricota;Caudoviricetes;Caudovirales;NA;NA;NA	98.4153	63.2605	213.704	179.973	44.9601
LG1-NODE_10960_length_3767_cov_13.390625	Viruses;NA;NA;NA;NA;NA;NA	135.703	30.637	32.7469	14.0679	456.98
LG1-NODE_10968_length_3764_cov_10.973039	Viruses;Uroviricota;Caudoviricetes;Caudovirales;NA;NA;NA	178.045	1.34775	0.963911	1.87721	34.3008
LG1-NODE_10993_length_3755_cov_15.174324	Viruses;Uroviricota;Caudoviricetes;Caudovirales;Siphoviridae;Lacusarxvirus;Sphingobium virus Lacusarx	211.676	13.8476	20.2906	30.1073	238.891
LG1-NODE_11068_length_3734_cov_3.734982	Viruses;Uroviricota;Caudoviricetes;Caudovirales;Myoviridae;NA;NA	65.9468	5.77398	4.37245	21.2883	27.7332
LG1-NODE_11176_length_3701_cov_5.195831	Viruses;Uroviricota;Caudoviricetes;Caudovirales;NA;NA;NA	36.6363	51.7438	62.2502	107.39	14.8987
LG1-NODE_11194_length_3697_cov_4.483800	Viruses;Uroviricota;Caudoviricetes;Caudovirales;NA;NA;NA	55.6463	0	0	2.38904	59.2954
LG1-NODE_11213_length_3691_cov_11.642189	Viruses;Uroviricota;Caudoviricetes;Caudovirales;Myoviridae;Unclassified Genus;Flavobacterium phage vB_FspM_immuto_2-6A	188.745	28.8626	16.7106	19.1434	148.297
LG1-NODE_11231_length_3687_cov_10.943007	Viruses;Uroviricota;Caudoviricetes;Caudovirales;Siphoviridae;NA;NA	103.563	4.81566	6.88829	20.1223	71.8581
LG1-NODE_11241_length_3684_cov_14.930008	Viruses;Uroviricota;Caudoviricetes;Caudovirales;Siphoviridae;NA;NA	192.911	8.60639	8.37116	13.9053	98.201
LG1-NODE_11273_length_3674_cov_18.851616	Viruses;Uroviricota;Caudoviricetes;Caudovirales;Siphoviridae;NA;NA	289.73	22.4375	19.7505	22.5975	318.466
LG1-NODE_11298_length_3668_cov_3.530861	Viruses;Uroviricota;Caudoviricetes;Caudovirales;Myoviridae;Donellivirus;Bacillus virus G	58.6356	6.91515	0	0.963171	34.4652
LG1-NODE_11303_length_3667_cov_13.719546	Viruses;Uroviricota;Caudoviricetes;Caudovirales;Siphoviridae;NA;NA	151.729	34.2393	11.8729	4.81717	162.471
LG1-NODE_11330_length_3659_cov_3.518036	Viruses;Nucleocytoviricota;Megaviricetes;Imitervirales;Mimiviridae;Cafeteriavirus;Cafeteria roenbergensis virus	36.205	0	0.991572	0.96554	51.825
LG1-NODE_11385_length_3641_cov_3.175683	Viruses;Uroviricota;Caudoviricetes;Caudovirales;Siphoviridae;NA;NA	51.7936	2.43825	1.99295	3.88125	49.4956
LG1-NODE_11406_length_3633_cov_181.031582	Viruses;Uroviricota;Caudoviricetes;Caudovirales;Podoviridae;Unclassified Genus;Pseudomonas phage AF	2845.05	393.772	1146.97	2477.32	1749.49
LG1-NODE_11408_length_3632_cov_79.122729	Viruses;Uroviricota;Caudoviricetes;Caudovirales;Siphoviridae;Unclassified Genus;Achromobacter phage JWF	758.661	36.3152	25.473	27.7224	405.463
LG1-NODE_11540_length_3599_cov_6.257336	Viruses;Uroviricota;Caudoviricetes;Caudovirales;NA;NA;NA	66.2554	21.848	30.7471	62.8248	25.784
LG1-NODE_11568_length_3593_cov_4.509327	Viruses;Uroviricota;Caudoviricetes;Caudovirales;Siphoviridae;NA;NA	42.0752	0.705949	3.02936	1.96655	26.5757
LG1-NODE_11660_length_3568_cov_5.109878	Viruses;NA;NA;NA;NA;NA;NA	79.9351	5.33172	4.57588	2.9705	123.632
LG1-NODE_11690_length_3561_cov_48.491158	Viruses;NA;NA;NA;NA;NA;NA	674.001	42.7376	21.3961	27.7791	365.205
LG1-NODE_11710_length_3557_cov_3.680183	Viruses;Uroviricota;Caudoviricetes;Caudovirales;NA;NA;NA	60.4654	0	0.510003	0	23.4418
LG1-NODE_11790_length_3531_cov_9.608458	Viruses;Uroviricota;Caudoviricetes;Caudovirales;Myoviridae;Unclassified Genus;Synechococcus phage S-CRM01	84.7451	21.5503	17.4678	5.50297	38.8495
LG1-NODE_11805_length_3525_cov_11.434582	Viruses;Uroviricota;Caudoviricetes;Caudovirales;Myoviridae;Unclassified Genus;Shigella phage SfII	177.295	6.11633	2.57316	0	39.2972
LG1-NODE_11881_length_3502_cov_9.391355	Viruses;Uroviricota;Caudoviricetes;Caudovirales;Siphoviridae;NA;NA	115.709	13.3994	96.3504	333.922	97.9281
LG1-NODE_11917_length_3491_cov_10.465367	Viruses;Uroviricota;Caudoviricetes;Caudovirales;Siphoviridae;Unclassified Genus;Clostridium phage phiCP39-O	179.022	43.9578	41.0519	15.1801	436.864
LG1-NODE_11960_length_3479_cov_4.311040	Viruses;Uroviricota;Caudoviricetes;Caudovirales;NA;NA;NA	49.2776	6.92628	9.90731	23.3564	15.4628
LG1-NODE_11982_length_3476_cov_5.263666	Viruses;Uroviricota;Caudoviricetes;Caudovirales;NA;NA;NA	38.111	17.5131	36.0102	24.9011	57.2618
LG1-NODE_12008_length_3469_cov_4.097247	Viruses;Uroviricota;Caudoviricetes;Caudovirales;Siphoviridae;NA;NA	48.9704	0	4.18352	5.09211	108.164
LG1-NODE_12047_length_3458_cov_8.411108	Viruses;Uroviricota;Caudoviricetes;Caudovirales;NA;NA;NA	89.6891	302.206	317.385	216.082	59.8933
LG1-NODE_12057_length_3456_cov_5.482799	Viruses;Uroviricota;Caudoviricetes;Caudovirales;Siphoviridae;Fromanvirus;Mycobacterium phage Phlei	65.3892	2.2018	0	0	42.0274
LG1-NODE_12091_length_3447_cov_10.678950	Viruses;NA;NA;NA;NA;NA;NA	240.085	566.237	543.119	1343.16	174.401
LG1-NODE_12105_length_3445_cov_3.503835	Viruses;Uroviricota;Caudoviricetes;Caudovirales;Myoviridae;NA;NA	61.9788	4.41767	0	2.05104	20.3
LG1-NODE_12108_length_3444_cov_3.534671	Viruses;Uroviricota;Caudoviricetes;Caudovirales;Myoviridae;NA;NA	45.7056	3.68246	0	0	33.1924
LG1-NODE_12122_length_3438_cov_18.983742	Viruses;Uroviricota;Caudoviricetes;Caudovirales;Myoviridae;Punavirus;Escherichia virus P1	178.608	7.74665	6.85952	2.56901	127.916
LG1-NODE_12130_length_3437_cov_3.596097	Viruses;Uroviricota;Caudoviricetes;Caudovirales;Siphoviridae;NA;NA	60.7627	4.79694	1.05562	2.05581	25.0428
LG1-NODE_12139_length_3434_cov_8.947026	Unknown	55.8234	38.0397	61.8076	78.1891	47.3879
LG1-NODE_12147_length_3431_cov_151.044727	Viruses;Uroviricota;Caudoviricetes;Caudovirales;Myoviridae;Polybotosvirus;Agrobacterium virus Atuph07	2341.18	33.6373	117.907	110.178	1942.25
LG1-NODE_12156_length_3429_cov_19.284825	Viruses;Uroviricota;Caudoviricetes;Caudovirales;NA;NA;NA	229.528	268.516	343.347	338.455	474.963
LG1-NODE_12174_length_3423_cov_5.500594	Viruses;Uroviricota;Caudoviricetes;Caudovirales;NA;NA;NA	91.9721	2.22303	10.0694	65.0229	23.1808
LG1-NODE_12196_length_3417_cov_2.765318	Viruses;Uroviricota;Caudoviricetes;Caudovirales;Myoviridae;Unclassified Genus;Mannheimia phage vB_MhM_3927AP2	21.8931	1.48462	1.0618	23.7802	51.5595
LG1-NODE_12208_length_3413_cov_5.464264	Viruses;Uroviricota;Caudoviricetes;Caudovirales;NA;NA;NA	75.3458	45.7056	64.8455	23.2905	2.36427
LG1-NODE_12230_length_3409_cov_6.312165	Viruses;NA;NA;NA;NA;NA;NA	50.7467	92.6346	70.7752	72.0262	22.8815
LG1-NODE_12253_length_3403_cov_11.181900	Viruses;NA;NA;NA;NA;NA;NA	535.382	452.064	662.088	2394.55	382.162
LG1-NODE_12274_length_3397_cov_4.422501	Viruses;Uroviricota;Caudoviricetes;Caudovirales;NA;NA;NA	72.9479	7.09347	6.40829	9.36007	25.3377
LG1-NODE_12288_length_3393_cov_6.523966	Viruses;Uroviricota;Caudoviricetes;Caudovirales;NA;NA;NA	107.484	43.7324	66.2971	304.041	15.8547
LG1-NODE_12313_length_3387_cov_11.385954	Viruses;Uroviricota;Caudoviricetes;Caudovirales;Siphoviridae;Unclassified Genus;Paenibacillus phage PG1	117.798	8.98663	4.28481	10.4308	82.9877
LG1-NODE_12348_length_3380_cov_17.793083	Viruses;Uroviricota;Caudoviricetes;Caudovirales;Siphoviridae;NA;NA	253.144	10.1309	26.8355	28.2215	153.985
LG1-NODE_12373_length_3374_cov_6.725218	Viruses;Uroviricota;Caudoviricetes;Caudovirales;NA;NA;NA	107.165	24.0567	59.6808	28.7952	206.475
LG1-NODE_12377_length_3373_cov_6.141953	Viruses;Uroviricota;Caudoviricetes;Caudovirales;NA;NA;NA	103.039	13.1599	1.61347	1.04741	27.9103
LG1-NODE_12390_length_3370_cov_3.062443	Viruses;Uroviricota;Caudoviricetes;Caudovirales;Podoviridae;Uetakevirus;NA	19.8861	257.411	600.208	147.292	122.915
LG1-NODE_12424_length_3361_cov_10.950998	Viruses;Uroviricota;Caudoviricetes;Caudovirales;NA;NA;NA	177.136	23.7724	21.5898	22.0741	198.871
LG1-NODE_12445_length_3357_cov_13.438825	Viruses;Uroviricota;Caudoviricetes;Caudovirales;Siphoviridae;NA;NA	171.776	13.6004	9.72698	1.0524	38.4594
LG1-NODE_12466_length_3352_cov_19.814377	Viruses;Uroviricota;Caudoviricetes;Caudovirales;Siphoviridae;Mudcatvirus;Arthrobacter virus Circum	291.059	10.2155	2.16477	4.74286	129.994
LG1-NODE_12522_length_3339_cov_4.203715	Viruses;Uroviricota;Caudoviricetes;Caudovirales;Siphoviridae;Aguilavirus;Enterobacteria virus mEp213	74.2151	0.759651	7.6062	17.9873	32.2223
LG1-NODE_12556_length_3331_cov_6.202076	Viruses;Uroviricota;Caudoviricetes;Caudovirales;Siphoviridae;Abidjanvirus;Pseudomonas virus PaMx11	103.402	82.6201	254.875	110.304	40.7784
LG1-NODE_12576_length_3325_cov_9.866972	Viruses;Uroviricota;Caudoviricetes;Caudovirales;NA;NA;NA	114.838	17.1641	34.372	39.8448	80.8949
LG1-NODE_12588_length_3323_cov_18.968482	Viruses;Uroviricota;Caudoviricetes;Caudovirales;Herelleviridae;Caeruleovirus;Bacillus virus Deepblue	124.287	17.1744	15.2857	11.6949	119.797
LG1-NODE_12605_length_3318_cov_5.369905	Viruses;NA;NA;NA;NA;NA;NA	87.3671	68.8013	109.348	67.0806	31.6156
LG1-NODE_12652_length_3308_cov_4.790655	Viruses;Uroviricota;Caudoviricetes;Caudovirales;NA;NA;NA	46.1713	0.76677	3.29035	0	66.2681
LG1-NODE_12675_length_3303_cov_3.708128	Viruses;Uroviricota;Caudoviricetes;Caudovirales;Siphoviridae;Jarrellvirus;Bacillus virus BCAJ1	57.0937	22.27	50.5284	67.3852	26.8731
LG1-NODE_12748_length_3284_cov_7.381542	Viruses;Uroviricota;Caudoviricetes;Caudovirales;Siphoviridae;NA;NA	55.5257	0.772374	14.3624	34.9633	40.1334
LG1-NODE_12755_length_3280_cov_7.788217	Viruses;Uroviricota;Caudoviricetes;Caudovirales;Myoviridae;Brigitvirus;Faecalibacterium virus Brigit	126.392	0	3.31844	5.38553	147.198
LG1-NODE_12759_length_3279_cov_19.747208	Viruses;Uroviricota;Caudoviricetes;Caudovirales;NA;NA;NA	303.718	26.6875	12.1713	10.7743	301.049
LG1-NODE_12761_length_3279_cov_11.375620	Viruses;Uroviricota;Caudoviricetes;Caudovirales;Siphoviridae;NA;NA	186.319	24.7536	19.9167	26.3972	518.428
LG1-NODE_12802_length_3270_cov_45.220840	Viruses;Uroviricota;Caudoviricetes;Caudovirales;Siphoviridae;Unclassified Genus;Enterococus phage vipetofem	715.869	2158.33	2914.73	2514.63	1058.22
LG1-NODE_12810_length_3268_cov_19.530345	Viruses;Uroviricota;Caudoviricetes;Caudovirales;Siphoviridae;NA;NA	139.256	13.1946	16.6531	4.86477	118.109
LG1-NODE_12827_length_3264_cov_9.791524	Viruses;Uroviricota;Caudoviricetes;Caudovirales;Siphoviridae;Spbetavirus;Bacillus virus SPbeta	158.526	11.6566	42.2396	34.0952	299.136
LG1-NODE_12881_length_3254_cov_11.616755	Viruses;Uroviricota;Caudoviricetes;Caudovirales;Siphoviridae;NA;NA	93.396	6.6257	11.7073	10.3143	78.1137
LG1-NODE_12936_length_3244_cov_3.067419	Viruses;Uroviricota;Caudoviricetes;Caudovirales;Siphoviridae;NA;NA	35.0714	2.34569	0.559211	1.08906	25.7036
LG1-NODE_12943_length_3241_cov_5.188638	Viruses;Nucleocytoviricota;Megaviricetes;Pimascovirales;Iridoviridae;Lymphocystivirus;Lymphocystis disease virus Sa	70.2078	96.6538	245.721	137.894	35.2714
LG1-NODE_12980_length_3232_cov_12.624803	Viruses;Uroviricota;Caudoviricetes;Caudovirales;Siphoviridae;Unclassified Genus;Paenibacillus phage PG1	188.064	10.2024	24.6967	74.8775	102.364
LG1-NODE_13081_length_3208_cov_7.664764	Viruses;Uroviricota;Caudoviricetes;Caudovirales;Siphoviridae;Armstrongvirus;Microbacterium virus Armstrong	102.023	5.93004	7.91681	3.30384	163.917
LG1-NODE_13087_length_3207_cov_5.511739	Viruses;Nucleocytoviricota;Megaviricetes;Algavirales;Phycodnaviridae;Prasinovirus;Ostreococcus lucimarinus virus 2	88.4472	21.7503	1.69699	8.26219	121.194
LG1-NODE_13132_length_3195_cov_12.948089	Viruses;Uroviricota;Caudoviricetes;Caudovirales;Siphoviridae;NA;NA	126.828	383.051	397.451	259.301	90.0795
LG1-NODE_13213_length_3179_cov_4.868438	Viruses;Uroviricota;Caudoviricetes;Caudovirales;Myoviridae;Tijeunavirus;Tetrasphaera virus TJE1	50.0059	3.59048	2.28258	1.11133	44.4203
LG1-NODE_13313_length_3157_cov_3.945197	Viruses;Uroviricota;Caudoviricetes;Caudovirales;Myoviridae;Punavirus;Escherichia virus P1	44.924	0	3.44773	5.59536	22.5779
LG1-NODE_13319_length_3155_cov_23.942581	Viruses;Nucleocytoviricota;Megaviricetes;Imitervirales;Mimiviridae;Unclassified Genus;Moumouvirus	720.721	2331.87	2973.25	3217.69	797.122
LG1-NODE_13322_length_3154_cov_25.157470	Viruses;Uroviricota;Caudoviricetes;Caudovirales;NA;NA;NA	274.742	420.199	687.901	772.894	107.88
LG1-NODE_13345_length_3150_cov_50.209693	Viruses;Uroviricota;Caudoviricetes;Caudovirales;Myoviridae;Svunavirus;Bacillus virus 1	499.715	84.9518	347.267	140.195	161.385
LG1-NODE_13346_length_3150_cov_5.707593	Viruses;Uroviricota;Caudoviricetes;Caudovirales;Siphoviridae;Zetavirus;Microbacterium virus Zeta1847	91.0371	215.802	293.132	123.371	153.273
LG1-NODE_13348_length_3149_cov_10.580802	Viruses;Uroviricota;Caudoviricetes;Caudovirales;Siphoviridae;Unclassified Genus;Streptococcus phage phiARI0746	176.193	6.44389	2.30433	45.4375	125.989
LG1-NODE_13383_length_3140_cov_21.636629	Viruses;Uroviricota;Caudoviricetes;Caudovirales;Siphoviridae;Unclassified Genus;Mannheimia phage vB_MhS_1152AP2	322.126	492.351	292.91	160.894	137.486
LG1-NODE_13412_length_3134_cov_42.259175	Viruses;Uroviricota;Caudoviricetes;Caudovirales;Myoviridae;Iodovirus;Iodobacter virus PLPE	380.927	9.30743	26.6266	25.9275	64.7979
LG1-NODE_13472_length_3124_cov_3.444119	Viruses;Uroviricota;Caudoviricetes;Caudovirales;Siphoviridae;Unclassified Genus;Pseudomonas phage F10	61.8617	15.0207	44.1326	167.372	22.3859
LG1-NODE_13485_length_3121_cov_6.218526	Viruses;Uroviricota;Caudoviricetes;Caudovirales;NA;NA;NA	89.3862	19.0987	23.8312	53.7691	44.8149
LG1-NODE_13507_length_3118_cov_3.708129	Viruses;Uroviricota;Caudoviricetes;Caudovirales;Siphoviridae;Ravarandavirus;Nodularia virus kac68v161	61.481	4.47422	4.65447	22.6614	53.9159
LG1-NODE_13548_length_3109_cov_5.106090	Viruses;Uroviricota;Caudoviricetes;Caudovirales;Siphoviridae;NA;NA	58.1499	4.07925	1.16699	2.84087	25.9545
LG1-NODE_13565_length_3106_cov_3.911504	Viruses;Uroviricota;Caudoviricetes;Caudovirales;NA;NA;NA	47.167	66.1476	39.7158	107.489	4.32993
LG1-NODE_13597_length_3100_cov_14.497209	Viruses;Uroviricota;Caudoviricetes;Caudovirales;Siphoviridae;NA;NA	230.761	2.04555	14.0445	7.97753	806.927
LG1-NODE_13648_length_3090_cov_3.519275	Viruses;Uroviricota;Caudoviricetes;Caudovirales;Siphoviridae;Unclassified Genus;Vibrio phage SIO-2	58.5074	4.9252	3.52249	24.5817	24.3732
LG1-NODE_13688_length_3084_cov_3.845163	Viruses;Uroviricota;Caudoviricetes;Caudovirales;Myoviridae;Vhmlvirus;Vibrio virus VHML	59.632	17.683	35.8816	21.1929	16.5711
LG1-NODE_13772_length_3065_cov_15.635880	Viruses;Uroviricota;Caudoviricetes;Caudovirales;Siphoviridae;NA;NA	237.464	644.257	803.759	604.571	197.453
LG1-NODE_13774_length_3065_cov_4.683389	Viruses;Uroviricota;Caudoviricetes;Caudovirales;Myoviridae;Vellamovirus;Prochlorococcus virus Syn1	76.7817	2.48269	8.28618	2.30532	57.4809
LG1-NODE_13784_length_3063_cov_3.917886	Viruses;Uroviricota;Caudoviricetes;Caudovirales;Myoviridae;Unclassified Genus;Bacillus phage 0305phi8-36	35.1086	0	2.36902	16.7245	22.3927
LG1-NODE_13793_length_3060_cov_23.271880	Viruses;Uroviricota;Caudoviricetes;Caudovirales;NA;NA;NA	303.554	6.21685	2.37135	24.8227	37.3577
LG1-NODE_13806_length_3058_cov_6.526141	Viruses;NA;NA;NA;NA;NA;NA	76.4478	5.80619	1.18645	2.88825	98.5129
LG1-NODE_13820_length_3054_cov_10.317439	Viruses;Uroviricota;Caudoviricetes;Caudovirales;Siphoviridae;Inhavirus;Nonlabens virus P12024L	102.574	11.6276	12.474	7.51929	54.6054
LG1-NODE_13839_length_3052_cov_4.278946	Viruses;Uroviricota;Caudoviricetes;Caudovirales;NA;NA;NA	68.4277	5.40206	18.4261	12.7333	106.198
LG1-NODE_13950_length_3029_cov_3.919637	Viruses;Uroviricota;Caudoviricetes;Caudovirales;Siphoviridae;NA;NA	63.8019	0	3.59342	2.9159	17.316
LG1-NODE_13957_length_3027_cov_20.072342	Viruses;Uroviricota;Caudoviricetes;Caudovirales;Siphoviridae;Vieuvirus;Acinetobacter virus R3177	311.497	23.0436	25.7699	18.0905	315.449
LG1-NODE_14011_length_3018_cov_27.696929	Viruses;Uroviricota;Caudoviricetes;Caudovirales;NA;NA;NA	443.594	38.2404	34.2619	39.8008	867.62
LG1-NODE_14015_length_3018_cov_5.011475	Viruses;Uroviricota;Caudoviricetes;Caudovirales;Unclassified Family;Lilyvirus;Paenibacillus virus Lily	78.4939	5.88315	5.40978	2.34123	12.4773
LG1-NODE_14019_length_3018_cov_3.127911	Viruses;Uroviricota;Caudoviricetes;Caudovirales;Podoviridae;Unclassified Genus;Bacteroides phage DAC15	50.6079	0	2.40435	0	0.891238
LG1-NODE_14060_length_3009_cov_14.046378	Viruses;Uroviricota;Caudoviricetes;Caudovirales;Siphoviridae;NA;NA	113.949	8.42963	22.9096	105.67	230.627
LG1-NODE_14064_length_3008_cov_4.833390	Viruses;Uroviricota;Caudoviricetes;Caudovirales;NA;NA;NA	80.8274	2.95135	0	2.93626	18.3311
LG1-NODE_14092_length_3001_cov_3.533944	Viruses;Uroviricota;Caudoviricetes;Caudovirales;Siphoviridae;NA;NA	59.7232	0	0	2.35449	51.9846
LG1-NODE_14108_length_2997_cov_7.186948	Viruses;Uroviricota;Caudoviricetes;Caudovirales;Myoviridae;Myohalovirus;Natrialba virus PhiCh1	117.526	48.6644	64.1617	354.823	5.3849
LG1-NODE_14164_length_2989_cov_6.925358	Viruses;Uroviricota;Caudoviricetes;Caudovirales;NA;NA;NA	88.1196	7.21313	9.7107	15.3656	40.4948
LG1-NODE_14229_length_2975_cov_4.903767	Viruses;NA;NA;NA;NA;NA;NA	81.2001	2.55779	3.04887	0	33.0004
LG1-NODE_14296_length_2963_cov_26.780949	Viruses;Uroviricota;Caudoviricetes;Caudovirales;Siphoviridae;NA;NA	316.122	570.129	996.122	778.599	495.195
LG1-NODE_14301_length_2963_cov_5.181912	Viruses;Uroviricota;Caudoviricetes;Caudovirales;Siphoviridae;Sozzivirus;Oenococcus virus phiS11	48.3913	28.2496	88.1632	52.463	15.8862
LG1-NODE_14319_length_2960_cov_3.386231	Viruses;Uroviricota;Caudoviricetes;Caudovirales;Myoviridae;Eponavirus;Faecalibacterium virus Epona	31.065	273.785	561.384	148.597	252.164
LG1-NODE_14353_length_2954_cov_17.135564	Viruses;Uroviricota;Caudoviricetes;Caudovirales;NA;NA;NA	209.983	21.4664	47.9006	128.567	250.856
LG1-NODE_14385_length_2950_cov_10.852504	Viruses;Uroviricota;Caudoviricetes;Caudovirales;Siphoviridae;NA;NA	107.247	9.45804	51.0402	63.4726	84.7957
LG1-NODE_14390_length_2950_cov_4.029706	Viruses;Nucleocytoviricota;Megaviricetes;Algavirales;Phycodnaviridae;Phaeovirus;NA	64.9822	81.6831	188.787	332.932	154.547
LG1-NODE_14392_length_2950_cov_3.927807	Viruses;Uroviricota;Caudoviricetes;Caudovirales;Siphoviridae;Unclassified Genus;Pseudomonas phage F10	64.9822	24.5049	52.885	29.9399	10.0296
LG1-NODE_14401_length_2947_cov_4.466805	Viruses;Uroviricota;Caudoviricetes;Caudovirales;Siphoviridae;NA;NA	72.9811	360.632	350.874	203.799	74.8422
LG1-NODE_14408_length_2945_cov_8.715917	Unknown	120.659	384.993	43.735	244.125	171.706
LG1-NODE_14454_length_2938_cov_2.991328	Viruses;Uroviricota;Caudoviricetes;Caudovirales;NA;NA;NA	49.3336	2.15834	4.32218	1.20249	30.6694
LG1-NODE_14515_length_2929_cov_15.015310	Viruses;Uroviricota;Caudoviricetes;Caudovirales;NA;NA;NA	128.236	37.6704	73.0834	121.221	75.7613
LG1-NODE_14529_length_2928_cov_8.442395	Viruses;NA;NA;NA;NA;NA;NA	79.3098	123.445	99.13	179.783	24.3437
LG1-NODE_14575_length_2920_cov_392.499476	Viruses;Uroviricota;Caudoviricetes;Caudovirales;Siphoviridae;Unclassified Genus;Streptococcus phage M102AD	2054.89	7995.11	4179.22	4156.01	1057.02
LG1-NODE_14585_length_2920_cov_3.317976	Viruses;NA;NA;NA;NA;NA;NA	39.4967	1.30298	4.97008	1.2099	22.1076
LG1-NODE_14587_length_2919_cov_6.515014	Viruses;Uroviricota;Caudoviricetes;Caudovirales;Siphoviridae;Unclassified Genus;Bacillus phage vB_BhaS-171	106.784	3.91029	2.48589	22.3908	23.4974
LG1-NODE_14693_length_2899_cov_125.478903	Viruses;Uroviricota;Caudoviricetes;Caudovirales;Myoviridae;Vhmlvirus;Vibrio virus VP585	1170.9	1199.12	839.145	733.636	120.153
LG1-NODE_14702_length_2897_cov_5.472906	Viruses;Nucleocytoviricota;Megaviricetes;Algavirales;Phycodnaviridae;Unclassified Genus;Orpheovirus IHUMI-LCC2	91.456	3.50221	6.26193	2.43901	31.5677
LG1-NODE_14724_length_2892_cov_73.525908	Viruses;Uroviricota;Caudoviricetes;Caudovirales;Podoviridae;Pagevirus;Bacillus virus Pascal	423.041	36.8368	40.7729	136.821	313.433
LG1-NODE_14741_length_2890_cov_15.781305	Viruses;Uroviricota;Caudoviricetes;Caudovirales;Podoviridae;NA;NA	183.355	925.506	447.557	312.95	126.111
LG1-NODE_14817_length_2876_cov_4.425381	Viruses;Uroviricota;Caudoviricetes;Caudovirales;Myoviridae;NA;NA	72.0733	3.96876	2.52306	2.45682	16.8344
LG1-NODE_14821_length_2876_cov_3.681673	Viruses;Uroviricota;Caudoviricetes;Caudovirales;Siphoviridae;NA;NA	39.0171	15.875	51.7227	14.1267	3.74097
LG1-NODE_14835_length_2874_cov_3.853494	Viruses;Uroviricota;Caudoviricetes;Caudovirales;Myoviridae;NA;NA	64.5315	5.73663	7.57445	31.3463	10.2948
LG1-NODE_14838_length_2872_cov_3.787362	Viruses;Uroviricota;Caudoviricetes;Caudovirales;Myoviridae;NA;NA	61.3205	0	3.15822	7.99579	46.3589
LG1-NODE_14905_length_2860_cov_10.520143	Viruses;Uroviricota;Caudoviricetes;Caudovirales;Siphoviridae;Leicestervirus;Clostridioides virus phiCD146	107.897	4.87784	13.3202	40.1467	109.565
LG1-NODE_14912_length_2859_cov_8.747860	Viruses;Uroviricota;Caudoviricetes;Caudovirales;NA;NA;NA	133.011	0.887189	15.8629	56.8429	24.4609
LG1-NODE_14923_length_2857_cov_14.352605	Viruses;Uroviricota;Caudoviricetes;Caudovirales;Siphoviridae;Spbetavirus;Bacillus virus SPbeta	232.386	38.1758	33.0179	22.2584	209.946
LG1-NODE_14930_length_2856_cov_6.414852	Viruses;Uroviricota;Caudoviricetes;Caudovirales;Siphoviridae;Bridgettevirus;Arthrobacter virus Peas	104.774	0.444061	2.54073	0.618507	26.3702
LG1-NODE_14978_length_2848_cov_4.812746	Viruses;Uroviricota;Caudoviricetes;Caudovirales;Podoviridae;Unclassified Genus;Cellulophaga phage phi13:2	44.3258	2.22654	1.9109	1.24049	22.6665
LG1-NODE_14998_length_2844_cov_4.253496	Unknown	72.8842	0.891869	6.37862	3.7267	98.3595
LG1-NODE_15001_length_2844_cov_3.594120	Viruses;Uroviricota;Caudoviricetes;Caudovirales;NA;NA;NA	58.6362	1.3378	1.27572	16.149	21.2797
LG1-NODE_15009_length_2842_cov_16.863653	Viruses;Uroviricota;Caudoviricetes;Caudovirales;Siphoviridae;NA;NA	261.581	14.2799	17.2344	14.9173	273.045
LG1-NODE_15036_length_2838_cov_3.934962	Viruses;Uroviricota;Caudoviricetes;Caudovirales;Siphoviridae;NA;NA	30.2038	0.446878	28.7645	13.071	4.73882
LG1-NODE_15082_length_2830_cov_11.663423	Viruses;Uroviricota;Caudoviricetes;Caudovirales;Myoviridae;Phitrevirus;Pseudomonas virus phi3	174.576	3.58513	14.7434	11.8596	109.776
LG1-NODE_15084_length_2830_cov_6.308829	Viruses;Uroviricota;Caudoviricetes;Caudovirales;NA;NA;NA	87.0126	20.1663	9.61527	1.24838	99.3214
LG1-NODE_15135_length_2822_cov_3.899892	Viruses;Uroviricota;Caudoviricetes;Caudovirales;Siphoviridae;NA;NA	62.4069	2.24706	0	0	65.29
LG1-NODE_15182_length_2815_cov_12.668841	Viruses;Uroviricota;Caudoviricetes;Caudovirales;Siphoviridae;NA;NA	198.206	18.0211	20.6219	8.78521	149.537
LG1-NODE_15300_length_2797_cov_4.885120	Viruses;Nucleocytoviricota;Megaviricetes;Imitervirales;Mimiviridae;Mimivirus;Megavirus chiliensis	77.4523	6809.13	5600.49	2136.54	1693.96
LG1-NODE_15311_length_2795_cov_8.045620	Viruses;Uroviricota;Caudoviricetes;Caudovirales;Myoviridae;Unclassified Genus;Thermus phage phi OH2	99.812	5.44503	5.19236	1.26401	50.0419
LG1-NODE_15318_length_2795_cov_3.853650	Viruses;Uroviricota;Caudoviricetes;Caudovirales;Siphoviridae;Nickievirus;Pseudomonas virus nickie	49.6272	15.4276	40.2408	8.21606	4.81173
LG1-NODE_15323_length_2794_cov_6.639650	Viruses;Uroviricota;Caudoviricetes;Caudovirales;Siphoviridae;NA;NA	107.099	42.2141	33.1131	22.7603	216.605
LG1-NODE_15337_length_2792_cov_8.469127	Unknown	149.6	29.0714	12.9948	67.6972	90.5577
LG1-NODE_15362_length_2789_cov_23.472933	Viruses;NA;NA;NA;NA;NA;NA	202.847	10.4588	33.8229	15.8341	40.5055
LG1-NODE_15415_length_2779_cov_5.118576	Viruses;Uroviricota;Caudoviricetes;Caudovirales;Siphoviridae;NA;NA	70.6633	12.7782	17.6251	22.2475	135.02
LG1-NODE_15453_length_2772_cov_7.125138	Viruses;Uroviricota;Caudoviricetes;Caudovirales;Siphoviridae;NA;NA	113.009	6.86276	3.92658	2.549	137.302
LG1-NODE_15463_length_2771_cov_6.105670	Viruses;Uroviricota;Caudoviricetes;Caudovirales;Siphoviridae;NA;NA	82.6784	0	20.2947	0	0
LG1-NODE_15478_length_2769_cov_8.881724	Viruses;Uroviricota;Caudoviricetes;Caudovirales;Siphoviridae;NA;NA	139.023	846.866	548.351	567.128	146.193
LG1-NODE_15498_length_2766_cov_6.817042	Viruses;Uroviricota;Caudoviricetes;Caudovirales;NA;NA;NA	103.676	44.0169	20.3313	14.0499	67.5842
LG1-NODE_15517_length_2761_cov_9.736881	Unknown	57.012	5.51208	17.083	31.3496	25.3291
LG1-NODE_15531_length_2758_cov_6.884943	Viruses;Uroviricota;Caudoviricetes;Caudovirales;Myoviridae;Punavirus;Escherichia virus RCS47	109.627	11.0361	15.786	287.577	20.968
LG1-NODE_15585_length_2748_cov_24.384330	Viruses;Uroviricota;Caudoviricetes;Caudovirales;NA;NA;NA	242.738	21.2296	26.4058	20.5701	787.938
LG1-NODE_15605_length_2745_cov_5.440149	Viruses;Uroviricota;Caudoviricetes;Caudovirales;NA;NA;NA	37.4725	156.162	141.426	233.597	47.5239
LG1-NODE_15613_length_2743_cov_4.075149	Viruses;Uroviricota;Caudoviricetes;Caudovirales;NA;NA;NA	51.1362	0	1.98405	1.28797	41.675
LG1-NODE_15653_length_2737_cov_4.696868	Viruses;Uroviricota;Caudoviricetes;Caudovirales;Myoviridae;NA;NA	76.8724	14.8278	1.9884	1.2908	115.963
LG1-NODE_15658_length_2736_cov_3.713913	Viruses;Uroviricota;Caudoviricetes;Caudovirales;Myoviridae;Vequintavirus;Escherichia virus FV3	60.9508	0	1.32608	0	37.8493
LG1-NODE_15763_length_2722_cov_6.949006	Viruses;NA;NA;NA;NA;NA;NA	109.36	4.19329	0.666452	1.29791	46.4432
LG1-NODE_15777_length_2721_cov_3.191673	Viruses;Uroviricota;Caudoviricetes;Caudovirales;NA;NA;NA	45.2491	4.19483	11.3338	43.4959	42.5062
LG1-NODE_15825_length_2715_cov_70.390977	Viruses;Uroviricota;Caudoviricetes;Caudovirales;Myoviridae;Svunavirus;Bacillus virus 1	751.991	149.012	509.145	233.575	234.301
LG1-NODE_15848_length_2711_cov_9.333208	Viruses;Uroviricota;Caudoviricetes;Caudovirales;Myoviridae;Punavirus;Escherichia virus P1	125.325	17.7768	10.7065	15.6381	176.109
LG1-NODE_15907_length_2704_cov_4.514156	Viruses;Uroviricota;Caudoviricetes;Caudovirales;Podoviridae;NA;NA	60.5194	18.2919	52.3293	37.2366	10.4447
LG1-NODE_15970_length_2694_cov_4.146268	Viruses;Uroviricota;Caudoviricetes;Caudovirales;Siphoviridae;Armstrongvirus;Microbacterium virus Armstrong	45.1241	24.4797	35.0157	23.6052	43.4314
LG1-NODE_15972_length_2693_cov_25.978014	Viruses;Uroviricota;Caudoviricetes;Caudovirales;Siphoviridae;Doucettevirus;Propionibacterium virus Doucette	261.585	564.655	1174.81	920.288	712.641
LG1-NODE_15982_length_2693_cov_3.738438	Viruses;Uroviricota;Caudoviricetes;Caudovirales;NA;NA;NA	60.7665	0	0	0	88.8928
LG1-NODE_16023_length_2687_cov_11.025456	Viruses;Nucleocytoviricota;Megaviricetes;Algavirales;Phycodnaviridae;Prasinovirus;Dishui lake phycodnavirus 1	190.247	11.3278	62.7873	224.176	189.194
LG1-NODE_16026_length_2687_cov_4.788754	Viruses;Uroviricota;Caudoviricetes;Caudovirales;Siphoviridae;NA;NA	71.9226	4.7199	4.05079	0	14.5149
LG1-NODE_16031_length_2687_cov_3.339666	Viruses;Uroviricota;Caudoviricetes;Caudovirales;NA;NA;NA	55.102	80.7103	113.422	67.0555	27.5282
LG1-NODE_16078_length_2680_cov_23.384381	Viruses;Uroviricota;Caudoviricetes;Caudovirales;Siphoviridae;NA;NA	185.51	4.73223	7.44585	1.97737	21.0764
LG1-NODE_16114_length_2675_cov_17.390076	Viruses;Uroviricota;Caudoviricetes;Caudovirales;Myoviridae;Schizotequatrovirus;Vibrio virus nt1	274.998	453.247	337.046	196.786	203.114
LG1-NODE_16122_length_2674_cov_50.544101	Viruses;Uroviricota;Caudoviricetes;Caudovirales;Siphoviridae;Ravarandavirus;Nodularia virus kac65v151	793.246	167.897	198.097	347.478	716.698
LG1-NODE_16136_length_2672_cov_19.458540	Viruses;Uroviricota;Caudoviricetes;Caudovirales;Siphoviridae;NA;NA	309.72	13.7646	191.456	58.8378	135.897
LG1-NODE_16145_length_2670_cov_7.656214	Viruses;Uroviricota;Caudoviricetes;Caudovirales;NA;NA;NA	107.403	25.6498	22.4212	22.4942	111.318
LG1-NODE_16167_length_2667_cov_6.004594	Viruses;Uroviricota;Caudoviricetes;Caudovirales;Siphoviridae;Spbetavirus;Bacillus virus SPbeta	104.018	19.9722	46.2533	127.169	149.263
LG1-NODE_16200_length_2661_cov_42.597851	Viruses;Uroviricota;Caudoviricetes;Caudovirales;Siphoviridae;Shapirovirus;Caulobacter virus phiCbK	672.956	1421.23	1875.44	1533.45	735.362
LG1-NODE_16221_length_2658_cov_20.872839	Unknown	180.596	2.86284	2.72999	3.98748	483.711
LG1-NODE_16240_length_2656_cov_3.424837	Viruses;Uroviricota;Caudoviricetes;Caudovirales;NA;NA;NA	57.5055	20.5325	47.1278	63.1827	8.10167
LG1-NODE_16263_length_2653_cov_13.589299	Viruses;Uroviricota;Caudoviricetes;Caudovirales;Myoviridae;Loughboroughvirus;Salmonella phage SE4	192.098	3.34627	2.73514	3.995	24.8394
LG1-NODE_16288_length_2651_cov_3.667951	Viruses;Uroviricota;Caudoviricetes;Caudovirales;NA;NA;NA	42.3286	0.956799	31.4778	15.3257	7.60964
LG1-NODE_16292_length_2650_cov_7.987283	Viruses;Uroviricota;Caudoviricetes;Caudovirales;Siphoviridae;Unclassified Genus;Synechococcus phage S-CBS3	116.448	3.82864	6.84558	8.66562	78.6626
LG1-NODE_16298_length_2650_cov_4.124855	Viruses;NA;Naldaviricetes;Lefavirales;Baculoviridae;Alphabaculovirus;Lonomia obliqua nucleopolyhedrovirus	65.8694	33.022	32.1742	6.66587	146.16
LG1-NODE_16363_length_2642_cov_6.787012	Unknown	56.6304	7.20045	3.43316	37.4419	3.05423
LG1-NODE_16386_length_2639_cov_2.945433	Viruses;Uroviricota;Caudoviricetes;Caudovirales;NA;NA;NA	49.6079	10.0921	4.12447	0	30.0674
LG1-NODE_16388_length_2638_cov_4.184669	Viruses;Uroviricota;Caudoviricetes;Caudovirales;NA;NA;NA	62.0335	13.942	2.06302	6.69619	9.68638
LG1-NODE_16409_length_2634_cov_40.188833	Viruses;Uroviricota;Caudoviricetes;Caudovirales;Siphoviridae;Spizizenvirus;Bacillus virus phi105	376.908	435.746	482.102	338.671	77.6087
LG1-NODE_16413_length_2633_cov_507.487975	Viruses;Uroviricota;Caudoviricetes;Caudovirales;Siphoviridae;Unclassified Genus;Clostridium phage phiCT19406C	5258.59	23042.6	10226.5	10003.6	3472.78
LG1-NODE_16417_length_2633_cov_4.312645	Viruses;Uroviricota;Caudoviricetes;Caudovirales;Myoviridae;Donellivirus;Bacillus virus G	69.8461	9.6334	4.13387	42.2661	39.3299
LG1-NODE_16437_length_2630_cov_80.732816	Viruses;Uroviricota;Caudoviricetes;Caudovirales;Siphoviridae;NA;NA	623.999	17.8421	29.6598	25.5229	481.19
LG1-NODE_16452_length_2628_cov_4.713564	Viruses;NA;NA;NA;NA;NA;NA	77.6886	52.6019	23.4699	12.099	121.796
LG1-NODE_16479_length_2624_cov_3.750876	Viruses;Uroviricota;Caudoviricetes;Caudovirales;NA;NA;NA	59.9886	3.86658	1.38268	13.4638	55.3532
LG1-NODE_16494_length_2623_cov_3.278427	Viruses;Uroviricota;Caudoviricetes;Caudovirales;NA;NA;NA	55.2581	35.7795	55.3284	7.40793	3.07635
LG1-NODE_16503_length_2621_cov_3.531567	Viruses;Uroviricota;Caudoviricetes;Caudovirales;NA;NA;NA	57.6788	5.8065	4.1528	4.71773	34.8919
LG1-NODE_16513_length_2619_cov_6.509360	Viruses;Uroviricota;Caudoviricetes;Caudovirales;NA;NA;NA	105.924	12.5904	9.0046	22.2577	117.593
LG1-NODE_16552_length_2613_cov_9.015637	Viruses;Uroviricota;Caudoviricetes;Caudovirales;Siphoviridae;NA;NA	94.2387	266.461	578.312	171.711	222.86
LG1-NODE_16627_length_2603_cov_26.248038	Viruses;Uroviricota;Caudoviricetes;Caudovirales;Myoviridae;Brigitvirus;Faecalibacterium virus Brigit	103.582	11.2061	6.96919	32.5739	41.8498
LG1-NODE_16628_length_2603_cov_14.909733	Viruses;Uroviricota;Caudoviricetes;Caudovirales;Siphoviridae;Juiceboxvirus;Corynebacterium virus Juicebox	216.145	6211.59	7096.73	2367.71	1817.11
LG1-NODE_16631_length_2603_cov_3.374411	Viruses;Uroviricota;Caudoviricetes;Caudovirales;NA;NA;NA	55.6827	1.94889	0.696919	1.35725	10.3333
LG1-NODE_16635_length_2602_cov_6.065175	Viruses;Uroviricota;Caudoviricetes;Caudovirales;NA;NA;NA	76.069	181.316	229.374	151.391	39.7985
LG1-NODE_16651_length_2600_cov_2.818468	Viruses;Uroviricota;Caudoviricetes;Caudovirales;NA;NA;NA	47.3549	6.82897	3.48862	25.138	10.3452
LG1-NODE_16731_length_2589_cov_4.235991	Viruses;Uroviricota;Caudoviricetes;Caudovirales;Myoviridae;Unclassified Genus;Bacillus phage 0305phi8-36	41.5363	0	1.40138	42.3021	22.8562
LG1-NODE_16759_length_2585_cov_5.050988	Viruses;Uroviricota;Caudoviricetes;Caudovirales;NA;NA;NA	84.4071	5.39675	4.21063	3.41674	125.903
LG1-NODE_16780_length_2582_cov_2.969133	Viruses;Uroviricota;Caudoviricetes;Caudovirales;NA;NA;NA	48.2887	0	0.702587	0	8.33387
LG1-NODE_16807_length_2579_cov_2.893423	Viruses;Uroviricota;Caudoviricetes;Caudovirales;Myoviridae;NA;NA	47.1362	4.4258	14.0681	8.90419	83.4356
LG1-NODE_16833_length_2575_cov_4.664286	Viruses;Uroviricota;Caudoviricetes;Caudovirales;Siphoviridae;NA;NA	86.5506	4.43267	7.04497	2.74401	153.551
LG1-NODE_16843_length_2574_cov_3.957126	Viruses;Uroviricota;Caudoviricetes;Caudovirales;Siphoviridae;Wanderervirus;Paenibacillus virus Wanderer	66.6033	24.6355	23.9622	9.60775	199.067
LG1-NODE_16856_length_2572_cov_6.552642	Viruses;Uroviricota;Caudoviricetes;Caudovirales;Myoviridae;NA;NA	172.697	18.7376	19.7489	28.1589	202.359
LG1-NODE_16870_length_2570_cov_4.548310	Viruses;Uroviricota;Caudoviricetes;Caudovirales;Podoviridae;Traversvirus;Escherichia virus AU6Stx1	72.1648	3.94782	6.35281	11.6847	137.628
LG1-NODE_16886_length_2567_cov_6.114252	Viruses;Uroviricota;Caudoviricetes;Caudovirales;NA;NA;NA	69.2134	148.216	138.512	481.01	22.0042
LG1-NODE_16891_length_2567_cov_4.231688	Viruses;Uroviricota;Caudoviricetes;Caudovirales;Myoviridae;Anamdongvirus;Lactobacillus virus LBR48	69.8206	145.746	207.061	194.055	18.8608
LG1-NODE_16892_length_2567_cov_4.041003	Viruses;Uroviricota;Caudoviricetes;Caudovirales;NA;NA;NA	79.5347	9.38703	11.3071	4.12884	152.982
LG1-NODE_16930_length_2561_cov_7.861931	Viruses;Uroviricota;Caudoviricetes;Caudovirales;Siphoviridae;Unclassified Genus;Burkholderia phage KS9	124.754	6.93297	17.0004	8.27702	104.502
LG1-NODE_16943_length_2559_cov_20.312700	Viruses;Uroviricota;Caudoviricetes;Caudovirales;Siphoviridae;Camtrevirus;Bacillus virus BtCS33	168.093	34.6919	27.6472	19.3281	197.081
LG1-NODE_16964_length_2558_cov_3.284059	Viruses;Uroviricota;Caudoviricetes;Caudovirales;Myoviridae;NA;NA	32.9007	0	4.25507	0	23.1331
LG1-NODE_16998_length_2553_cov_5.328263	Viruses;Uroviricota;Caudoviricetes;Caudovirales;Podoviridae;Jasminevirus;Arthrobacter virus Adat	29.9128	2.98058	4.97398	24.217	20.0178
LG1-NODE_17032_length_2548_cov_6.598476	Viruses;Uroviricota;Caudoviricetes;Caudovirales;NA;NA;NA	93.5844	3.48417	0	0.693271	32.7247
LG1-NODE_17042_length_2547_cov_4.770064	Viruses;Uroviricota;Caudoviricetes;Caudovirales;NA;NA;NA	60.5784	6.97107	17.0938	16.645	36.4337
LG1-NODE_17066_length_2545_cov_2.842972	Viruses;Uroviricota;Caudoviricetes;Caudovirales;Myoviridae;Polybotosvirus;Agrobacterium virus Atuph07	45.9288	52.3242	14.256	54.8329	4.22751
LG1-NODE_17089_length_2541_cov_5.903057	Viruses;Uroviricota;Caudoviricetes;Caudovirales;Myoviridae;NA;NA	91.3888	7.98576	3.56962	2.78072	130.73
LG1-NODE_17103_length_2539_cov_6.182367	Viruses;Uroviricota;Caudoviricetes;Caudovirales;Myoviridae;Phitrevirus;Pseudomonas virus phi3	98.8268	2.99702	17.8621	0	10.0641
LG1-NODE_17135_length_2535_cov_5.940726	Viruses;Unclassified Phylum;Unclassified Class;Unclassified Order;Unclassified Family;Pandoravirus;Pandoravirus dulcis	94.0643	5.00291	0	5.57461	55.1745
LG1-NODE_17149_length_2534_cov_4.063332	Unknown	68.2697	9.00879	11.4543	17.4275	83.3251
LG1-NODE_17175_length_2530_cov_2.613333	Viruses;Uroviricota;Caudoviricetes;Caudovirales;Siphoviridae;Unclassified Genus;Bacillus phage vB_BanS-Tsamsa	43.121	2.00512	2.15108	4.18922	44.1205
LG1-NODE_17196_length_2527_cov_6.203074	Viruses;Uroviricota;Caudoviricetes;Caudovirales;Siphoviridae;Whiteheadvirus;Lactococcus virus 1358	102.997	3.01125	5.02515	6.99033	26.078
LG1-NODE_17217_length_2525_cov_6.797166	Viruses;Uroviricota;Caudoviricetes;Caudovirales;NA;NA;NA	109.868	30.6386	58.1942	49.6706	18.1092
LG1-NODE_17219_length_2525_cov_5.208502	Viruses;Uroviricota;Caudoviricetes;Caudovirales;Siphoviridae;Psavirus;Listeria virus LP302	55.5511	5.525	20.1165	25.8847	34.088
LG1-NODE_17228_length_2524_cov_5.217092	Viruses;Uroviricota;Caudoviricetes;Caudovirales;Myoviridae;NA;NA	84.5946	6.53213	8.62478	50.3902	20.2478
LG1-NODE_17273_length_2520_cov_3.382150	Viruses;Uroviricota;Caudoviricetes;Caudovirales;NA;NA;NA	50.7136	6.03923	2.87949	0	45.8966
LG1-NODE_17279_length_2519_cov_7.701705	Viruses;Uroviricota;Caudoviricetes;Caudovirales;Podoviridae;NA;NA	79.1942	4.02775	0.720159	3.50626	49.6521
LG1-NODE_17283_length_2519_cov_4.299919	Viruses;Uroviricota;Caudoviricetes;Caudovirales;Myoviridae;NA;NA	24.7482	4.02775	22.3249	38.5689	21.8896
LG1-NODE_17312_length_2516_cov_3.776107	Viruses;Uroviricota;Caudoviricetes;Caudovirales;Siphoviridae;NA;NA	61.3248	36.7971	34.6088	30.1898	55.5911
LG1-NODE_17325_length_2514_cov_3.314762	Viruses;Uroviricota;Caudoviricetes;Caudovirales;NA;NA;NA	55.1742	4.54023	1.44318	0	23.0031
LG1-NODE_17383_length_2505_cov_2.778367	Viruses;Uroviricota;Caudoviricetes;Caudovirales;NA;NA;NA	43.5514	7.59424	6.51765	0	22.5488
LG1-NODE_17384_length_2504_cov_18.810943	Viruses;Uroviricota;Caudoviricetes;Caudovirales;Siphoviridae;NA;NA	131.951	36.9734	35.4992	16.2254	142.866
LG1-NODE_17387_length_2504_cov_8.153940	Viruses;Uroviricota;Caudoviricetes;Caudovirales;Myoviridae;Phitrevirus;Pseudomonas virus phi3	87.1376	52.6744	88.3857	166.487	73.5816
LG1-NODE_17397_length_2503_cov_143.996732	Viruses;Uroviricota;Caudoviricetes;Caudovirales;Siphoviridae;Labanvirus;Flavobacterium virus Laban	1511.82	37.4948	72.4763	1145.41	2241.64
LG1-NODE_17415_length_2502_cov_4.299142	Viruses;Uroviricota;Caudoviricetes;Caudovirales;Siphoviridae;NA;NA	36.7516	1.01378	2.90021	1.41203	31.7137
LG1-NODE_17420_length_2501_cov_7.352821	Viruses;Uroviricota;Caudoviricetes;Caudovirales;NA;NA;NA	99.082	90.7695	195.117	89.7	17.2076
LG1-NODE_17422_length_2501_cov_5.771464	Viruses;Uroviricota;Caudoviricetes;Caudovirales;NA;NA;NA	92.2273	0	5.80274	0	0.537736
LG1-NODE_17460_length_2496_cov_7.376075	Viruses;Uroviricota;Caudoviricetes;Caudovirales;NA;NA;NA	111.144	1.01622	2.18039	0	6.46576
LG1-NODE_17464_length_2496_cov_4.948382	Viruses;Uroviricota;Caudoviricetes;Caudovirales;NA;NA;NA	76.1775	4.06487	7.99474	0	27.4795
LG1-NODE_17517_length_2490_cov_48.303080	Viruses;Uroviricota;Caudoviricetes;Caudovirales;Herelleviridae;Nitunavirus;Bacillus virus NIT1	642.184	29.0319	59.7408	29.0862	205.783
LG1-NODE_17539_length_2488_cov_3.611180	Viruses;Uroviricota;Caudoviricetes;Caudovirales;Siphoviridae;NA;NA	55.7508	219.699	375.503	250.626	85.9468
LG1-NODE_17592_length_2482_cov_4.247219	Viruses;Uroviricota;Caudoviricetes;Caudovirales;Siphoviridae;Unclassified Genus;Planktothrix phage PaV-LD	69.072	1.02195	4.38537	8.54047	50.3923
LG1-NODE_17695_length_2471_cov_2.866722	Viruses;Nucleocytoviricota;Megaviricetes;Algavirales;Phycodnaviridae;Unclassified Genus;Aureococcus anophagefferens virus	47.935	5.64574	0.734148	4.28925	27.2132
LG1-NODE_17697_length_2470_cov_7.271222	Viruses;Uroviricota;Caudoviricetes;Caudovirales;NA;NA;NA	83.2892	11.8095	2.93778	13.5881	104.541
LG1-NODE_17707_length_2469_cov_6.757249	Viruses;Uroviricota;Caudoviricetes;Caudovirales;Siphoviridae;Unclassified Genus;Tetraselmis viridis virus S20	97.8412	47.2572	96.9861	77.9844	47.9341
LG1-NODE_17786_length_2460_cov_179.291060	Viruses;Uroviricota;Caudoviricetes;Caudovirales;Siphoviridae;Magadivirus;Bacillus virus Mgbh1	1047.25	2833.43	1615.71	2577.87	637.997
LG1-NODE_17790_length_2460_cov_6.914345	Viruses;Uroviricota;Caudoviricetes;Caudovirales;Siphoviridae;Unclassified Genus;Geobacillus virus E3	84.8948	30.9326	70.7934	76.8336	90.2052
LG1-NODE_17791_length_2460_cov_4.408732	Viruses;Uroviricota;Caudoviricetes;Caudovirales;NA;NA;NA	69.0562	13.9197	11.0615	5.74457	214.852
LG1-NODE_17799_length_2459_cov_3.800333	Unknown	61.4787	0	0	0	0
LG1-NODE_17821_length_2457_cov_2.845962	Viruses;Uroviricota;Caudoviricetes;Caudovirales;Myoviridae;Atlauavirus;Synechococcus virus AC2014fSyn7803C8	53.2826	3.09704	0.738331	2.15684	62.3997
LG1-NODE_17867_length_2451_cov_67.599332	Viruses;Uroviricota;Caudoviricetes;Caudovirales;Siphoviridae;Lillamyvirus;Flavobacterium virus Morran	546.848	29.4939	34.7865	15.1349	469.143
LG1-NODE_17929_length_2444_cov_45.593972	Viruses;Uroviricota;Caudoviricetes;Caudovirales;Myoviridae;NA;NA	726.33	30.6162	16.3297	41.198	255.329
LG1-NODE_17963_length_2441_cov_5.822716	Viruses;Uroviricota;Caudoviricetes;Caudovirales;Myoviridae;Atlauavirus;Synechococcus virus AC2014fSyn7803C8	94.4942	9.35202	2.97268	86.8393	45.7291
LG1-NODE_17973_length_2440_cov_6.833543	Viruses;Uroviricota;Caudoviricetes;Caudovirales;Siphoviridae;Kostyavirus;Mycobacterium phage Lilac	83.0357	12.4745	22.3043	6.51562	76.614
LG1-NODE_18011_length_2435_cov_10.345798	Viruses;Uroviricota;Caudoviricetes;Caudovirales;Myoviridae;Punavirus;Escherichia phage D6	165.132	13.0209	13.41	4.35266	111.015
LG1-NODE_18081_length_2425_cov_25.695359	Viruses;Uroviricota;Caudoviricetes;Caudovirales;NA;NA;NA	420.96	19.3504	20.9461	32.0511	252.893
LG1-NODE_18090_length_2424_cov_6.687632	Viruses;Uroviricota;Caudoviricetes;Caudovirales;Siphoviridae;Unclassified Genus;Clostridium phage phiCTP1	99.6576	3.1392	4.4903	3.64368	29.4053
LG1-NODE_18102_length_2422_cov_444.212928	Viruses;Uroviricota;Caudoviricetes;Caudovirales;Myoviridae;NA;NA	6670.99	452.418	685.336	1907.95	5820.96
LG1-NODE_18149_length_2416_cov_7.283355	Viruses;Uroviricota;Caudoviricetes;Caudovirales;NA;NA;NA	69.0237	160.63	147.92	228.118	35.0692
LG1-NODE_18152_length_2416_cov_5.480729	Unknown	101.278	4.19946	5.25603	13.8918	23.9362
LG1-NODE_18164_length_2414_cov_4.626113	Viruses;Uroviricota;Caudoviricetes;Caudovirales;Siphoviridae;NA;NA	78.1195	8.40588	2.25445	4.39053	66.8539
LG1-NODE_18169_length_2414_cov_2.865621	Viruses;Uroviricota;Caudoviricetes;Caudovirales;NA;NA;NA	49.0668	2.10147	5.26038	9.5128	59.6114
LG1-NODE_18177_length_2413_cov_3.512299	Viruses;Uroviricota;Caudoviricetes;Caudovirales;Siphoviridae;Fernvirus;Paenibacillus virus Leyra	41.9824	4.20468	29.32	16.1053	20.0645
LG1-NODE_18219_length_2407_cov_6.468112	Viruses;Uroviricota;Caudoviricetes;Caudovirales;Siphoviridae;NA;NA	73.1667	1.58069	6.02935	5.13718	79.3406
LG1-NODE_18241_length_2405_cov_2.752340	Viruses;Uroviricota;Caudoviricetes;Caudovirales;NA;NA;NA	46.0103	3.164	0	0	31.8744
LG1-NODE_18339_length_2394_cov_4.020522	Viruses;Uroviricota;Caudoviricetes;Caudovirales;Myoviridae;NA;NA	65.101	5.29757	17.4285	22.136	15.7296
LG1-NODE_18343_length_2393_cov_8.828486	Viruses;Uroviricota;Caudoviricetes;Caudovirales;Siphoviridae;NA;NA	93.7845	53.5278	79.5982	90.0574	21.3562
LG1-NODE_18355_length_2392_cov_4.284553	Viruses;NA;NA;NA;NA;NA;NA	35.1839	14.3154	38.6781	7.38484	60.1596
LG1-NODE_18369_length_2390_cov_17.612420	Viruses;NA;NA;NA;NA;NA;NA	148.027	15.9193	34.1563	54.6936	113.105
LG1-NODE_18393_length_2387_cov_12.665523	Viruses;Uroviricota;Caudoviricetes;Caudovirales;Salasmaviridae;Beecentumtrevirus;Bacillus virus Goe1	110.996	13.2828	32.6793	52.5422	163.955
LG1-NODE_18403_length_2387_cov_3.548027	Viruses;Uroviricota;Caudoviricetes;Caudovirales;Siphoviridae;NA;NA	56.8039	3.18786	3.03994	3.70016	59.7223
LG1-NODE_18411_length_2384_cov_79.392443	Unknown	1154.51	87.7765	61.6361	125.964	947.733
LG1-NODE_18424_length_2383_cov_3.911512	Unknown	64.0934	1.0644	0	2.96509	12.416
LG1-NODE_18497_length_2375_cov_7.012069	Viruses;Uroviricota;Caudoviricetes;Caudovirales;NA;NA;NA	41.3417	110.537	171.86	163.629	57.1927
LG1-NODE_18500_length_2375_cov_4.116379	Viruses;Uroviricota;Caudoviricetes;Caudovirales;Siphoviridae;Anatolevirus;NA	64.9656	154.325	154.292	113.797	49.265
LG1-NODE_18555_length_2370_cov_3.816415	Viruses;Uroviricota;Caudoviricetes;Caudovirales;Myoviridae;Phitrevirus;Pseudomonas virus phi3	62.4722	3.21073	3.06174	1.49068	25.5357
LG1-NODE_18557_length_2370_cov_2.859179	Viruses;Uroviricota;Caudoviricetes;Caudovirales;Siphoviridae;Unclassified Genus;Mycobacterium phage Dori	46.6898	0	3.82717	14.9068	17.5912
LG1-NODE_18581_length_2366_cov_5.355257	Viruses;Uroviricota;Caudoviricetes;Caudovirales;NA;NA;NA	79.7044	1.07205	10.7342	0.7466	104.589
LG1-NODE_18653_length_2358_cov_4.616153	Viruses;Uroviricota;Caudoviricetes;Caudovirales;NA;NA;NA	75.3482	0	0	2.99653	5.13312
LG1-NODE_18695_length_2354_cov_4.738147	Viruses;Uroviricota;Caudoviricetes;Caudovirales;NA;NA;NA	78.1244	8.08138	1.54128	8.25446	19.9961
LG1-NODE_18699_length_2354_cov_3.813832	Viruses;Uroviricota;Caudoviricetes;Caudovirales;Siphoviridae;NA;NA	64.221	1.61628	9.24765	8.25446	33.7077
LG1-NODE_18834_length_2341_cov_3.073491	Viruses;Nucleocytoviricota;Megaviricetes;Algavirales;Phycodnaviridae;Prymnesiovirus;Phaeocystis globosa virus	34.6189	34.672	9.299	44.5198	1.72347
LG1-NODE_18888_length_2334_cov_9.842914	Viruses;Nucleocytoviricota;Megaviricetes;Algavirales;Phycodnaviridae;Unclassified Genus;Orpheovirus IHUMI-LCC2	267.766	758.009	754.701	1759.64	222.994
LG1-NODE_18923_length_2330_cov_6.774505	Unknown	98.9959	8.16462	7.78575	10.6139	26.5512
LG1-NODE_18928_length_2330_cov_3.193407	Viruses;Uroviricota;Caudoviricetes;Caudovirales;NA;NA;NA	52.8424	2.17723	0	0	25.9741
LG1-NODE_18933_length_2329_cov_4.973615	Viruses;NA;NA;NA;NA;NA;NA	78.9631	3.26725	4.67346	1.51692	58.3223
LG1-NODE_19034_length_2318_cov_6.441008	Viruses;Unclassified Phylum;Unclassified Class;Unclassified Order;Bicaudaviridae;Unclassifed Genus;Sulfolobus virus STSV1	108.921	42.6758	120.521	132.598	130.543
LG1-NODE_19099_length_2313_cov_2.385740	Viruses;Nucleocytoviricota;Megaviricetes;Algavirales;Phycodnaviridae;NA;NA	39.0808	2.19323	0	3.05483	19.1876
LG1-NODE_19107_length_2311_cov_24.589982	Viruses;Uroviricota;Caudoviricetes;Caudovirales;NA;NA;NA	358.101	19.7562	17.2695	14.523	242.09
LG1-NODE_19142_length_2309_cov_3.752440	Viruses;Uroviricota;Caudoviricetes;Caudovirales;Siphoviridae;Unclassified Genus;Verrucomicrobia phage P8625	60.7478	29.66	70.7091	41.3116	22.1331
LG1-NODE_19228_length_2299_cov_29.007130	Viruses;Uroviricota;Caudoviricetes;Caudovirales;Myoviridae;Sherbrookevirus;Clostridioides virus phiCD506	298.959	3.30989	3.15629	5.3785	25.7393
LG1-NODE_19239_length_2298_cov_7.741864	Viruses;Uroviricota;Caudoviricetes;Caudovirales;Siphoviridae;NA;NA	99.018	0	97.0983	0	1.17048
LG1-NODE_19264_length_2295_cov_3.875446	Viruses;Uroviricota;Caudoviricetes;Caudovirales;Siphoviridae;NA;NA	59.7601	11.0522	0	0.769697	7.03204
LG1-NODE_19270_length_2294_cov_6.407771	Viruses;Uroviricota;Caudoviricetes;Caudovirales;Siphoviridae;Jerseyvirus;Salmonella virus SE2	106.664	27.6425	6.32635	13.8606	210.467
LG1-NODE_19314_length_2290_cov_3.438926	Viruses;Uroviricota;Caudoviricetes;Caudovirales;NA;NA;NA	46.9597	7.19961	3.1687	10.7993	18.7931
LG1-NODE_19358_length_2286_cov_5.294487	Viruses;Uroviricota;Caudoviricetes;Caudovirales;Siphoviridae;NA;NA	94.0837	76.5603	118.241	20.0909	8.23635
LG1-NODE_19373_length_2284_cov_4.898161	Viruses;Uroviricota;Caudoviricetes;Caudovirales;Siphoviridae;NA;NA	79.154	0	8.73682	7.73404	21.1977
LG1-NODE_19385_length_2282_cov_17.794791	Viruses;Uroviricota;Caudoviricetes;Caudovirales;Myoviridae;Phitrevirus;Pseudomonas virus phi3	280.697	31.1224	31.0031	13.1594	384.84
LG1-NODE_19404_length_2280_cov_15.524045	Viruses;Uroviricota;Caudoviricetes;Caudovirales;Podoviridae;Unclassified Genus;crAssphage cr50_1	509.252	166.873	280.069	512.892	634.688
LG1-NODE_19427_length_2279_cov_4.539568	Viruses;Uroviricota;Caudoviricetes;Caudovirales;Myoviridae;Taranisvirus;Faecalibacterium virus Taranis	47.1863	7.79084	11.94	25.5783	34.8169
LG1-NODE_19432_length_2278_cov_47.139451	Viruses;Uroviricota;Caudoviricetes;Caudovirales;Siphoviridae;Jarrellvirus;Bacillus virus BCAJ1	703.316	1469.78	1828.41	2189.07	268.031
LG1-NODE_19441_length_2278_cov_4.106163	Viruses;Uroviricota;Caudoviricetes;Caudovirales;Siphoviridae;NA;NA	71.8368	43.9819	68.4859	16.2843	4.72301
LG1-NODE_19475_length_2275_cov_84.912613	Viruses;Uroviricota;Caudoviricetes;Caudovirales;NA;NA;NA	748.088	2.22987	0	3.10585	17.7347
LG1-NODE_19593_length_2265_cov_3.237104	Viruses;Uroviricota;Caudoviricetes;Caudovirales;NA;NA;NA	45.4137	44.2344	56.0643	60.0517	31.4695
LG1-NODE_19618_length_2262_cov_7.496602	Viruses;Uroviricota;Caudoviricetes;Caudovirales;Siphoviridae;Biseptimavirus;Staphylococcus virus StauST398-4	118.508	76.2512	28.0693	64.8169	118.316
LG1-NODE_19642_length_2260_cov_16.137868	Viruses;Uroviricota;Caudoviricetes;Caudovirales;NA;NA;NA	153.783	7.85634	6.42152	10.9426	174.953
LG1-NODE_19689_length_2255_cov_5.953636	Viruses;Uroviricota;Caudoviricetes;Caudovirales;Siphoviridae;Samwavirus;NA	106.435	1.12482	12.0671	10.1836	101.388
LG1-NODE_19718_length_2252_cov_3.487938	Viruses;Uroviricota;Caudoviricetes;Caudovirales;NA;NA;NA	51.2123	84.4741	80.5542	35.2977	17.9158
LG1-NODE_19725_length_2251_cov_4.882969	Viruses;Uroviricota;Caudoviricetes;Caudovirales;NA;NA;NA	74.7756	0.56341	0	0.784742	16.7288
LG1-NODE_19745_length_2249_cov_4.205105	Unknown	69.2982	0	0	0	58.005
LG1-NODE_19805_length_2243_cov_3.744516	Viruses;Uroviricota;Caudoviricetes;Caudovirales;Siphoviridae;NA;NA	61.8404	2.26168	4.85264	1.57508	71.3511
LG1-NODE_19807_length_2242_cov_19.310014	Viruses;Uroviricota;Caudoviricetes;Caudovirales;Siphoviridae;Cequinquevirus;Lactobacillus virus Ld3	162.664	143.681	786.479	520.797	336.519
LG1-NODE_19867_length_2237_cov_3.429881	Viruses;Uroviricota;Caudoviricetes;Caudovirales;Myoviridae;Borockvirus;Streptomyces virus BRock	60.6129	94.6784	120.02	104.234	67.9353
LG1-NODE_19916_length_2233_cov_5.528926	Viruses;Uroviricota;Caudoviricetes;Caudovirales;NA;NA;NA	74.6804	60.7709	44.6818	69.614	41.5569
LG1-NODE_19944_length_2231_cov_3.930607	Viruses;Uroviricota;Caudoviricetes;Caudovirales;NA;NA;NA	59.3787	0.568462	3.2525	26.9204	13.8647
LG1-NODE_19949_length_2230_cov_24.090575	Viruses;Uroviricota;Caudoviricetes;Caudovirales;Siphoviridae;NA;NA	290.038	6.8246	9.76186	1.58426	113.38
LG1-NODE_19973_length_2228_cov_94.160607	Viruses;Uroviricota;Caudoviricetes;Caudovirales;Siphoviridae;Tandoganvirus;Anoxybacillus virus A403	1102.43	8766.1	5067.7	4861.72	1239.24
LG1-NODE_19979_length_2228_cov_4.858260	Viruses;Uroviricota;Caudoviricetes;Caudovirales;NA;NA;NA	34.2762	38.7074	41.5252	31.7137	21.7305
LG1-NODE_20005_length_2226_cov_2.665131	Viruses;Uroviricota;Caudoviricetes;Caudovirales;NA;NA;NA	21.0043	3.41843	10.5944	23.8067	6.04168
LG1-NODE_20009_length_2225_cov_25.441935	Viruses;Uroviricota;Caudoviricetes;Caudovirales;Myoviridae;Mushuvirus;Faecalibacterium virus Mushu	238.856	7.40993	2.44595	9.52695	122.701
LG1-NODE_20016_length_2225_cov_3.725806	Viruses;Uroviricota;Caudoviricetes;Caudovirales;Siphoviridae;Laroyevirus;Arthrobacter virus Wheelbite	25.9169	17.0998	41.5812	67.4826	12.6932
LG1-NODE_20025_length_2224_cov_4.688797	Viruses;Uroviricota;Caudoviricetes;Caudovirales;Siphoviridae;Shapirovirus;Caulobacter virus Swift	74.2818	3.4215	17.945	3.17707	87.0784
LG1-NODE_20048_length_2222_cov_6.895247	Viruses;Uroviricota;Caudoviricetes;Caudovirales;Myoviridae;Unclassified Genus;Clostridium phage phiCT453A	101.703	17.1229	11.4299	54.8539	88.3673
LG1-NODE_20067_length_2221_cov_3.281163	Viruses;Uroviricota;Caudoviricetes;Caudovirales;Siphoviridae;NA;NA	56.8392	7.42328	7.35107	2.38603	41.1759
LG1-NODE_20070_length_2220_cov_18.839261	Viruses;Uroviricota;Caudoviricetes;Caudovirales;NA;NA;NA	267.475	46.8448	18.7945	33.4194	233.839
LG1-NODE_20130_length_2216_cov_13.217955	Viruses;Uroviricota;Caudoviricetes;Caudovirales;Siphoviridae;NA;NA	163.869	0.572309	9.00491	0	93.4617
LG1-NODE_20139_length_2215_cov_6.032870	Viruses;Uroviricota;Caudoviricetes;Caudovirales;Myoviridae;NA;NA	32.3665	69.2807	155.61	88.5221	18.8222
LG1-NODE_20186_length_2211_cov_3.179035	Viruses;Uroviricota;Caudoviricetes;Caudovirales;NA;NA;NA	51.4571	6.30964	1.64096	1.59788	27.372
LG1-NODE_20217_length_2207_cov_4.577138	Viruses;Uroviricota;Caudoviricetes;Caudovirales;NA;NA;NA	48.7257	3.44786	0	6.4031	68.8587
LG1-NODE_20288_length_2201_cov_5.951538	Viruses;Uroviricota;Caudoviricetes;Caudovirales;NA;NA;NA	63.7285	93.346	160.72	111.557	44.6052
LG1-NODE_20290_length_2201_cov_4.426841	Viruses;Uroviricota;Caudoviricetes;Caudovirales;Myoviridae;NA;NA	46.0262	37.4536	47.804	53.7721	28.1074
LG1-NODE_20295_length_2200_cov_6.960373	Viruses;Uroviricota;Caudoviricetes;Caudovirales;Siphoviridae;Cecivirus;Bacillus virus 250	117.597	20.753	4.12291	0	30.5654
LG1-NODE_20374_length_2192_cov_5.831540	Viruses;Uroviricota;Caudoviricetes;Caudovirales;Myoviridae;Thornevirus;Bacillus virus SP15	93.1413	1.15715	0	0	28.8363
LG1-NODE_20383_length_2192_cov_2.489471	Viruses;Uroviricota;Caudoviricetes;Caudovirales;Myoviridae;NA;NA	39.1051	20.8287	23.1725	24.1759	37.4259
LG1-NODE_20440_length_2186_cov_3.738151	Viruses;Uroviricota;Caudoviricetes;Caudovirales;Myoviridae;Donellivirus;Bacillus virus G	70.5824	11.0231	29.0452	110.706	115.047
LG1-NODE_20456_length_2184_cov_4.501174	Viruses;Uroviricota;Caudoviricetes;Caudovirales;NA;NA;NA	72.7878	5.22626	4.98374	4.8529	41.8735
LG1-NODE_20481_length_2182_cov_3.665726	Viruses;Uroviricota;Caudoviricetes;Caudovirales;NA;NA;NA	42.8556	30.2238	77.3187	91.4799	11.7107
LG1-NODE_20489_length_2181_cov_3.560207	Viruses;Uroviricota;Caudoviricetes;Caudovirales;Siphoviridae;Unclassified Genus;Salicola phage CGphi29	37.1586	22.0968	70.7001	80.1829	22.1988
LG1-NODE_20504_length_2179_cov_20.355461	Viruses;Uroviricota;Caudoviricetes;Caudovirales;Siphoviridae;Unclassified Genus;Pseudomonas phage phiPSA1	220.295	7.56635	9.99035	12.1601	270.333
LG1-NODE_20521_length_2177_cov_7.527333	Viruses;Uroviricota;Caudoviricetes;Caudovirales;Siphoviridae;NA;NA	82.3286	4.07794	6.66635	4.8685	59.9233
LG1-NODE_20528_length_2177_cov_2.816211	Viruses;Uroviricota;Caudoviricetes;Caudovirales;NA;NA;NA	50.1131	2.33025	3.33317	1.62283	13.5909
LG1-NODE_20529_length_2176_cov_6.283357	Viruses;Uroviricota;Caudoviricetes;Caudovirales;Myoviridae;NA;NA	85.9476	30.89	26.6776	68.1904	19.1596
LG1-NODE_20542_length_2175_cov_8.419811	Viruses;Uroviricota;Caudoviricetes;Caudovirales;NA;NA;NA	141.879	26.2394	17.5153	7.30947	313.496
LG1-NODE_20558_length_2173_cov_19.252125	Viruses;Uroviricota;Caudoviricetes;Caudovirales;Siphoviridae;Unclassified Genus;Streptococcus phage 315.1	294.06	307.575	481.696	1425.85	470.367
LG1-NODE_20561_length_2173_cov_5.117092	Viruses;Uroviricota;Caudoviricetes;Caudovirales;Siphoviridae;Unclassified Genus;Lactobacillus phage phiPYB5	58.812	180.343	158.617	105.678	26.6129
LG1-NODE_20568_length_2173_cov_2.392351	Viruses;Uroviricota;Caudoviricetes;Caudovirales;Myoviridae;Ayohtrevirus;Arthrobacter virus Abba	36.5782	5.83634	10.8528	62.5941	19.186
LG1-NODE_20574_length_2172_cov_5.091639	Viruses;Uroviricota;Caudoviricetes;Caudovirales;Siphoviridae;Lughvirus;Faecalibacterium virus Lugh	78.9304	206.118	451.85	186.242	206.19
LG1-NODE_20575_length_2172_cov_4.984412	Viruses;Uroviricota;Caudoviricetes;Caudovirales;Myoviridae;Chiangmaivirus;Ralstonia virus RSL2	72.4725	7.00684	2.50564	11.386	27.8635
LG1-NODE_20583_length_2171_cov_14.988185	Viruses;Uroviricota;Caudoviricetes;Caudovirales;Siphoviridae;Oengusvirus;Faecalibacterium virus Oengus	146.447	11.0993	3.34239	1.62732	58.85
LG1-NODE_20624_length_2167_cov_11.587595	Viruses;Uroviricota;Caudoviricetes;Caudovirales;NA;NA;NA	120.107	0.585251	10.0457	0.815161	35.9958
LG1-NODE_20662_length_2163_cov_6.942600	Viruses;Uroviricota;Caudoviricetes;Caudovirales;NA;NA;NA	106.639	7.03599	10.9029	8.98335	87.6689
LG1-NODE_20673_length_2162_cov_6.624585	Viruses;Uroviricota;Caudoviricetes;Caudovirales;Siphoviridae;Laroyevirus;Arthrobacter virus Laroye	106.688	110.281	173.689	38.4012	9.95284
LG1-NODE_20680_length_2161_cov_11.415954	Viruses;Uroviricota;Caudoviricetes;Caudovirales;Siphoviridae;NA;NA	124.768	0	6.7157	9.80909	9.33511
LG1-NODE_20693_length_2160_cov_3.446081	Viruses;Uroviricota;Caudoviricetes;Caudovirales;Siphoviridae;Unclassified Genus;Geobacillus phage GBK2	20.203	4.11003	18.4767	81.7803	19.3015
LG1-NODE_20696_length_2159_cov_33.013783	Viruses;Uroviricota;Caudoviricetes;Caudovirales;Siphoviridae;Unclassified Genus;Geobacillus phage GBK2	423.737	121.008	203.338	294.545	158.844
LG1-NODE_20703_length_2159_cov_4.232414	Viruses;Uroviricota;Caudoviricetes;Caudovirales;Siphoviridae;NA;NA	64.9683	9.3987	0	6.54545	36.7521
LG1-NODE_20718_length_2157_cov_68.169363	Viruses;Uroviricota;Caudoviricetes;Caudovirales;Myoviridae;Canoevirus;Vibrio virus Canoe	574.418	450.38	1307.79	2663.19	533.088
LG1-NODE_20751_length_2153_cov_10.708294	Viruses;Uroviricota;Caudoviricetes;Caudovirales;Myoviridae;Phitrevirus;Pseudomonas virus phi3	173.008	15.9045	18.5368	15.5888	110.564
LG1-NODE_20777_length_2151_cov_5.435115	Viruses;Uroviricota;Caudoviricetes;Caudovirales;Siphoviridae;NA;NA	51.4434	2.35842	9.27703	1.64245	54.3953
LG1-NODE_20814_length_2149_cov_4.561127	Viruses;Uroviricota;Caudoviricetes;Caudovirales;Siphoviridae;NA;NA	74.6986	0	1.6883	0	13.7679
LG1-NODE_20825_length_2148_cov_4.677019	Viruses;Uroviricota;Caudoviricetes;Caudovirales;NA;NA;NA	58.0453	2.36171	10.1345	4.93423	30.6793
LG1-NODE_20852_length_2145_cov_2.966986	Viruses;Uroviricota;Caudoviricetes;Caudovirales;Myoviridae;Unclassified Genus;Mycobacterium phage Phabba	47.9544	3.54752	5.07435	41.9996	51.4126
LG1-NODE_20854_length_2145_cov_2.059809	Viruses;Uroviricota;Caudoviricetes;Caudovirales;Myoviridae;Polybotosvirus;Agrobacterium virus Atuph07	34.1493	30.7452	89.6469	51.8819	14.4206
LG1-NODE_20858_length_2144_cov_6.273815	Viruses;Uroviricota;Caudoviricetes;Caudovirales;Siphoviridae;Wizardvirus;Gordonia phage Bakery	103.223	88.1378	126.072	240.581	113.537
LG1-NODE_20900_length_2140_cov_282.950600	Viruses;Uroviricota;Caudoviricetes;Caudovirales;Siphoviridae;NA;NA	3505.93	248.906	354.339	368.974	3316.32
LG1-NODE_20911_length_2140_cov_3.894005	Viruses;Uroviricota;Caudoviricetes;Caudovirales;Siphoviridae;Wanderervirus;Paenibacillus virus Wanderer	64.8168	3.55581	0	7.42901	16.3396
LG1-NODE_20944_length_2137_cov_33.883285	Viruses;Uroviricota;Caudoviricetes;Caudovirales;Myoviridae;Llyrvirus;Synechococcus virus SSKS1	590.005	728.183	489.81	1438.29	447.454
LG1-NODE_20971_length_2135_cov_4.118269	Viruses;Uroviricota;Caudoviricetes;Caudovirales;Unclassified Family;Unclassified Genus;Nitrincola phage 1M3-16	44.529	58.8082	41.6346	35.5773	58.5825
LG1-NODE_21038_length_2129_cov_7.615236	Unknown	113.466	239.47	221.541	304.504	44.2186
LG1-NODE_21048_length_2128_cov_17.986975	Viruses;Uroviricota;Caudoviricetes;Caudovirales;Siphoviridae;NA;NA	137.689	101.912	128.725	140.287	60.6712
LG1-NODE_21058_length_2128_cov_3.066570	Unknown	46.1403	5.36379	34.9517	13.2816	6.9519
LG1-NODE_21083_length_2126_cov_6.394978	Viruses;Uroviricota;Caudoviricetes;Caudovirales;NA;NA;NA	101.897	8.94805	17.0657	44.8676	75.9103
LG1-NODE_21131_length_2123_cov_2.148936	Viruses;Nucleocytoviricota;Megaviricetes;Algavirales;Phycodnaviridae;Raphidovirus;Heterosigma akashiwo virus 01	35.9714	3.58428	5.12693	0	22.1718
LG1-NODE_21177_length_2119_cov_4.125969	Viruses;Uroviricota;Caudoviricetes;Caudovirales;Podoviridae;Unclassified Genus;crAssphage cr85_1	62.5172	2.99254	24.827	36.6795	15.2322
LG1-NODE_21218_length_2116_cov_3.880155	Viruses;Uroviricota;Caudoviricetes;Caudovirales;Siphoviridae;Unclassified Genus;Salmonella phage vB_SosS_Oslo	63.3424	14.3845	12.8597	0.834809	88.9806
LG1-NODE_21249_length_2113_cov_10.089893	Viruses;Uroviricota;Caudoviricetes;Caudovirales;NA;NA;NA	111.375	5.40186	1.71707	26.7518	69.3761
LG1-NODE_21252_length_2113_cov_5.240039	Viruses;Uroviricota;Caudoviricetes;Caudovirales;Siphoviridae;Wanderervirus;Paenibacillus virus Wanderer	76.7088	39.6137	13.7365	8.35993	117.748
LG1-NODE_21260_length_2112_cov_30.774429	Viruses;NA;NA;NA;NA;NA;NA	461.209	30.0246	14.602	2.50917	616.402
LG1-NODE_21269_length_2112_cov_3.802139	Viruses;Uroviricota;Caudoviricetes;Caudovirales;Siphoviridae;Audreyjarvisvirus;Lactococcus virus WRP3	61.2485	5.40442	3.43576	0.83639	28.6551
LG1-NODE_21288_length_2110_cov_3.330900	Viruses;Uroviricota;Caudoviricetes;Caudovirales;Siphoviridae;Jenstvirus;Brevibacillus virus Jenst	43.5794	13.2233	24.0731	3.34873	1.27477
LG1-NODE_21291_length_2110_cov_2.812165	Unknown	48.7498	301.131	321.548	148.181	89.871
LG1-NODE_21313_length_2108_cov_11.675110	Viruses;Uroviricota;Caudoviricetes;Caudovirales;Myoviridae;Mimasvirus;Pectinobacterium virus CBB	196.663	12.0326	16.3508	6.70381	83.5764
LG1-NODE_21354_length_2105_cov_10.347317	Unknown	162.145	121.1	303.352	140.141	29.3893
LG1-NODE_21393_length_2102_cov_5.314118	Viruses;Uroviricota;Caudoviricetes;Caudovirales;Podoviridae;Parlovirus;Serratia virus Parlo	86.749	22.3239	77.6723	36.9762	119.644
LG1-NODE_21395_length_2102_cov_4.272594	Viruses;Uroviricota;Caudoviricetes;Caudovirales;Myoviridae;Yongloolinvirus;Clostridioides virus CDMH1	68.9544	0	0	0	38.3885
LG1-NODE_21486_length_2094_cov_4.720942	Viruses;Uroviricota;Caudoviricetes;Caudovirales;NA;NA;NA	82.6148	0	0	0.843579	55.2338
LG1-NODE_21495_length_2094_cov_2.689554	Viruses;Uroviricota;Caudoviricetes;Caudovirales;Myoviridae;Unclassified Genus;Bacillus phage BalMu-1	45.4009	0.605653	1.73264	11.8101	33.3972
LG1-NODE_21597_length_2086_cov_2.469227	Viruses;NA;NA;NA;NA;NA;NA	42.5865	3.03988	0	3.38726	5.15773
LG1-NODE_21608_length_2085_cov_3.142365	Viruses;Uroviricota;Caudoviricetes;Caudovirales;Myoviridae;Unclassified Genus;Pseudomonas phage Lu11	53.0718	23.7224	22.6216	66.0832	0
LG1-NODE_21752_length_2071_cov_84.185020	Viruses;Uroviricota;Caudoviricetes;Caudovirales;NA;NA;NA	575.695	235.766	456.367	725.858	252.611
LG1-NODE_21754_length_2071_cov_11.000992	Viruses;Uroviricota;Caudoviricetes;Caudovirales;Siphoviridae;Timquatrovirus;Mycobacterium phage ZoeJ	170.827	1.22476	0	6.82358	3.24693
LG1-NODE_21803_length_2067_cov_3.366302	Viruses;Uroviricota;Caudoviricetes;Caudovirales;NA;NA;NA	46.748	31.2918	1.75528	9.40058	10.4103
LG1-NODE_21805_length_2067_cov_3.046720	Viruses;Uroviricota;Caudoviricetes;Caudovirales;NA;NA;NA	45.994	33.7461	107.072	67.5132	22.7725
LG1-NODE_21816_length_2066_cov_4.410244	Viruses;Uroviricota;Caudoviricetes;Caudovirales;Podoviridae;Jasminevirus;Arthrobacter virus Adat	46.7706	1.22772	0	9.40513	36.4536
LG1-NODE_21820_length_2066_cov_3.247638	Viruses;Uroviricota;Caudoviricetes;Caudovirales;Siphoviridae;Tandoganvirus;Anoxybacillus virus A403	39.9813	28.2376	18.4393	1.71002	46.8689
LG1-NODE_21836_length_2064_cov_6.571429	Unknown	115.53	14.747	14.0626	18.8285	56.0366
LG1-NODE_21902_length_2060_cov_5.534165	Viruses;Uroviricota;Caudoviricetes;Caudovirales;Siphoviridae;NA;NA	74.8996	13.5443	19.3737	5.14501	73.1196
LG1-NODE_21917_length_2059_cov_5.113772	Viruses;Uroviricota;Caudoviricetes;Caudovirales;Siphoviridae;Magadivirus;Bacillus virus Mgbh1	62.0682	0	4.40525	29.1692	16.3293
LG1-NODE_21940_length_2057_cov_48.091908	Viruses;Uroviricota;Caudoviricetes;Caudovirales;Siphoviridae;Tandoganvirus;Anoxybacillus virus A403	723.57	22.1957	29.9848	33.4914	481.201
LG1-NODE_21978_length_2055_cov_3.719500	Viruses;Uroviricota;Caudoviricetes;Caudovirales;NA;NA;NA	60.6722	0	2.64829	32.6644	48.4287
LG1-NODE_21999_length_2054_cov_3.052526	Viruses;Uroviricota;Caudoviricetes;Caudovirales;Siphoviridae;Fernvirus;Paenibacillus virus BN12	50.0789	0	7.06555	0	48.4522
LG1-NODE_22017_length_2052_cov_69.463195	Viruses;Uroviricota;Caudoviricetes;Caudovirales;NA;NA;NA	870.4	38.3191	60.9998	46.4856	674.405
LG1-NODE_22043_length_2051_cov_3.521042	Viruses;Uroviricota;Caudoviricetes;Caudovirales;Siphoviridae;Magadivirus;Bacillus virus Mgbh1	56.9911	5.56516	0.884486	0	64.9161
LG1-NODE_22053_length_2050_cov_4.999499	Viruses;Uroviricota;Caudoviricetes;Caudovirales;Siphoviridae;Unclassified Genus;Streptococcus phage phiARI0462	83.6277	2.47461	3.53967	1.72337	17.713
LG1-NODE_22069_length_2049_cov_4.453360	Viruses;Uroviricota;Caudoviricetes;Caudovirales;NA;NA;NA	69.2167	19.1876	38.07	12.0695	5.25086
LG1-NODE_22082_length_2048_cov_6.329654	Viruses;Uroviricota;Caudoviricetes;Caudovirales;Siphoviridae;NA;NA	82.1874	1.85777	0	2.58758	18.387
LG1-NODE_22097_length_2047_cov_5.506024	Viruses;Nucleocytoviricota;Pokkesviricetes;Chitovirales;Poxviridae;Alphaentomopoxvirus;Anomala cuprea entomopoxvirus	89.0799	107.184	211.805	227.818	127.458
LG1-NODE_22114_length_2046_cov_6.126570	Viruses;Uroviricota;Caudoviricetes;Caudovirales;Podoviridae;Unclassified Genus;crAssphage cr127_1	84.5529	22.9349	36.3526	52.6655	140.667
LG1-NODE_22145_length_2044_cov_3.212670	Unknown	48.0365	3.10234	8.87515	47.5318	3.94778
LG1-NODE_22194_length_2040_cov_3.536524	Viruses;Uroviricota;Caudoviricetes;Caudovirales;NA;NA;NA	58.0624	2.48674	2.66777	6.92727	19.7776
LG1-NODE_22199_length_2039_cov_7.606351	Viruses;Uroviricota;Caudoviricetes;Caudovirales;Myoviridae;Unclassified Genus;Clostridium phage phiCT453A	97.0729	1.86597	2.66907	11.2623	36.9363
LG1-NODE_22226_length_2037_cov_5.832492	Viruses;Uroviricota;Caudoviricetes;Caudovirales;NA;NA;NA	91.8125	0	0	0	15.8454
LG1-NODE_22265_length_2034_cov_11.731177	Viruses;Uroviricota;Caudoviricetes;Caudovirales;Myoviridae;Toutatisvirus;Faecalibacterium virus Toutatis	123.363	77.9399	149.836	120.716	31.7375
LG1-NODE_22270_length_2034_cov_4.050025	Viruses;Uroviricota;Caudoviricetes;Caudovirales;Myoviridae;Fukuivirus;Microcystis virus Ma-LMM01	65.1297	23.6937	1.78376	0	90.5842
LG1-NODE_22291_length_2031_cov_37.053644	Viruses;Uroviricota;Caudoviricetes;Caudovirales;Myoviridae;Donellivirus;Bacillus virus G	392.891	39.3397	60.7373	135.68	254.275
LG1-NODE_22302_length_2031_cov_3.875000	Viruses;Uroviricota;Caudoviricetes;Caudovirales;NA;NA;NA	59.8544	3.1222	0.893196	0	39.7305
LG1-NODE_22315_length_2030_cov_3.220759	Viruses;Uroviricota;Caudoviricetes;Caudovirales;Herelleviridae;Caeruleovirus;Bacillus virus Deepblue	45.2968	0	3.57454	0	31.8001
LG1-NODE_22323_length_2029_cov_4.414894	Viruses;Uroviricota;Caudoviricetes;Caudovirales;Siphoviridae;NA;NA	69.1308	1.25011	3.5763	0	28.5016
LG1-NODE_22368_length_2025_cov_14.303553	Viruses;Uroviricota;Caudoviricetes;Caudovirales;Siphoviridae;NA;NA	173.169	43.214	36.7295	78.5091	171.347
LG1-NODE_22373_length_2025_cov_5.319797	Viruses;Uroviricota;Caudoviricetes;Caudovirales;NA;NA;NA	59.2621	0	1.79168	3.48929	33.2069
LG1-NODE_22390_length_2024_cov_4.037075	Viruses;Uroviricota;Caudoviricetes;Caudovirales;Siphoviridae;Ravarandavirus;Nodularia virus 2AV2	63.1415	1.2532	1.79257	3.49102	25.2497
LG1-NODE_22409_length_2023_cov_3.414126	Viruses;Uroviricota;Caudoviricetes;Caudovirales;Myoviridae;Svunavirus;NA	21.5712	12.5382	23.3149	33.181	6.64794
LG1-NODE_22435_length_2020_cov_5.467684	Viruses;Uroviricota;Caudoviricetes;Caudovirales;NA;NA;NA	57.8657	42.6932	17.9612	21.8621	69.2412
LG1-NODE_22457_length_2019_cov_3.285132	Viruses;Uroviricota;Caudoviricetes;Caudovirales;Siphoviridae;Unclassified Genus;Planktothrix phage PaV-LD	52.4909	1.88445	35.0417	41.9959	49.2922
LG1-NODE_22502_length_2014_cov_7.306789	Viruses;Uroviricota;Caudoviricetes;Caudovirales;Siphoviridae;NA;NA	78.9318	32.745	40.5331	42.1002	72.1186
LG1-NODE_22503_length_2014_cov_6.685043	Viruses;Uroviricota;Caudoviricetes;Caudovirales;Siphoviridae;Unclassified Genus;Bacillus phage phBC6A52	110.659	277.073	421.544	301.718	148.244
LG1-NODE_22512_length_2013_cov_158.697651	Viruses;NA;NA;NA;NA;NA;NA	1972.73	41.5816	138.782	43.8762	1258.03
LG1-NODE_22533_length_2012_cov_6.983137	Viruses;Uroviricota;Caudoviricetes;Caudovirales;Siphoviridae;Unclassified Genus;Streptococcus phage 5093	108.445	1.26067	0	1.75592	17.3791
LG1-NODE_22586_length_2008_cov_3.015873	Viruses;Uroviricota;Caudoviricetes;Caudovirales;Herelleviridae;Kochikohdavirus;Enterococcus virus EFLK1	41.9123	1.89478	9.03426	28.1507	37.5065
LG1-NODE_22627_length_2003_cov_8.909651	Viruses;Uroviricota;Caudoviricetes;Caudovirales;NA;NA;NA	94.9271	203.881	178.419	298.966	47.6716
LG1-NODE_22685_length_1999_cov_3.624486	Viruses;Uroviricota;Caudoviricetes;Caudovirales;NA;NA;NA	46.7789	1.26887	1.81499	7.06936	16.1466
LG1-NODE_22691_length_1998_cov_8.437983	Viruses;Uroviricota;Caudoviricetes;Caudovirales;Myoviridae;Phitrevirus;Pseudomonas virus phi3	137.287	10.1561	10.8954	7.07289	109.044
LG1-NODE_22743_length_1995_cov_2.970103	Viruses;Uroviricota;Caudoviricetes;Caudovirales;NA;NA;NA	53.1224	6.35709	6.36519	14.1671	46.5146
LG1-NODE_22761_length_1993_cov_6.452528	Viruses;Uroviricota;Caudoviricetes;Caudovirales;Siphoviridae;NA;NA	57.8677	79.5433	71.9079	92.1783	22.9432
LG1-NODE_22779_length_1992_cov_4.144037	Viruses;Uroviricota;Caudoviricetes;Caudovirales;Podoviridae;Lastavirus;Klebsiella virus SopranoGao	41.4666	1.27333	0	1.77355	45.2344
LG1-NODE_22843_length_1987_cov_2.862836	Viruses;Uroviricota;Caudoviricetes;Caudovirales;Siphoviridae;NA;NA	45.4927	19.148	31.0411	126.239	127.246
LG1-NODE_22853_length_1986_cov_4.400311	Viruses;Uroviricota;Caudoviricetes;Caudovirales;Myoviridae;Biquartavirus;Aeromonas virus 44RR2	72.9819	3.83153	3.65374	1.77891	34.5361
LG1-NODE_22854_length_1986_cov_4.222683	Viruses;Uroviricota;Caudoviricetes;Caudovirales;Siphoviridae;Phifelvirus;Enterococcus virus FL2	69.0581	1.27718	0	0.889453	19.6382
LG1-NODE_22864_length_1986_cov_2.475401	Viruses;Uroviricota;Caudoviricetes;Caudovirales;NA;NA;NA	36.8833	0	10.9612	1.77891	36.5677
LG1-NODE_22881_length_1984_cov_16.642302	Viruses;Uroviricota;Caudoviricetes;Caudovirales;NA;NA;NA	271.012	24.9301	33.8311	51.6403	651.425
LG1-NODE_22888_length_1984_cov_4.099533	Viruses;Uroviricota;Caudoviricetes;Caudovirales;Siphoviridae;NA;NA	62.8434	3.19617	0.914355	0	29.148
LG1-NODE_22924_length_1982_cov_5.051375	Viruses;Uroviricota;Caudoviricetes;Caudovirales;NA;NA;NA	95.1466	3.83927	1.83055	8.02124	63.7833
LG1-NODE_22980_length_1978_cov_5.281331	Viruses;Uroviricota;Caudoviricetes;Caudovirales;Guelinviridae;Brucesealvirus;Clostridium virus phiZP2	70.1254	19.2352	575.957	30.3637	6.11927
LG1-NODE_23032_length_1975_cov_9.334896	Viruses;Uroviricota;Caudoviricetes;Caudovirales;NA;NA;NA	107.321	37.8866	67.0521	80.4967	141.638
LG1-NODE_23140_length_1967_cov_6.428347	Viruses;Uroviricota;Caudoviricetes;Caudovirales;NA;NA;NA	103.795	364.288	430.694	316.112	101.191
LG1-NODE_23150_length_1967_cov_3.667364	Viruses;Uroviricota;Caudoviricetes;Caudovirales;Siphoviridae;NA;NA	29.3163	6.44757	4.61129	0.898045	101.191
LG1-NODE_23208_length_1963_cov_3.470126	Viruses;Uroviricota;Caudoviricetes;Caudovirales;Siphoviridae;NA;NA	29.376	9.69107	11.0896	20.6971	26.7194
LG1-NODE_23216_length_1962_cov_26.346093	Viruses;Uroviricota;Caudoviricetes;Caudovirales;Siphoviridae;Psavirus;Listeria virus LP302	193.027	606.97	795.163	621.23	100.078
LG1-NODE_23233_length_1961_cov_6.566632	Viruses;Uroviricota;Caudoviricetes;Caudovirales;NA;NA;NA	85.0389	4.52711	4.62539	30.627	104.243
LG1-NODE_23247_length_1960_cov_8.605774	Viruses;Uroviricota;Caudoviricetes;Caudovirales;Myoviridae;NA;NA	81.9017	5.17648	16.6599	5.40751	57.6376
LG1-NODE_23283_length_1958_cov_3.147136	Viruses;Uroviricota;Caudoviricetes;Caudovirales;NA;NA;NA	50.9423	9.06809	3.70598	1.80434	37.0906
LG1-NODE_23292_length_1957_cov_4.195584	Viruses;Uroviricota;Caudoviricetes;Caudovirales;Siphoviridae;Hnatkovirus;Mycobacterium virus DS6A	66.0996	23.9779	26.8821	66.7949	11.6826
LG1-NODE_23300_length_1957_cov_2.716088	Viruses;Uroviricota;Caudoviricetes;Caudovirales;NA;NA;NA	46.9864	55.0844	146.461	81.237	18.5548
LG1-NODE_23306_length_1956_cov_8.998422	Viruses;Uroviricota;Caudoviricetes;Caudovirales;Siphoviridae;NA;NA	138.641	0	0	0	0
LG1-NODE_23365_length_1953_cov_4.065332	Viruses;Uroviricota;Caudoviricetes;Caudovirales;Siphoviridae;NA;NA	64.639	0.649379	0.928869	0	44.0718
LG1-NODE_23390_length_1951_cov_3.934072	Viruses;Uroviricota;Caudoviricetes;Caudovirales;Siphoviridae;Unclassified Genus;Clostridium phage phiCD6356	62.3087	21.4515	8.36838	33.5001	12.4079
LG1-NODE_23396_length_1951_cov_2.706751	Viruses;Uroviricota;Caudoviricetes;Caudovirales;Myoviridae;Unclassified Genus;Bacillus phage 0305phi8-36	34.3497	7.80053	0	7.24328	37.2237
LG1-NODE_23450_length_1947_cov_4.184989	Viruses;Uroviricota;Caudoviricetes;Caudovirales;Siphoviridae;Unclassified Genus;Planktothrix phage PaV-LD	75.2443	2.60552	9.3173	5.44362	94.6319
LG1-NODE_23453_length_1947_cov_3.601480	Viruses;Uroviricota;Caudoviricetes;Caudovirales;Podoviridae;Unclassified Genus;Cellulophaga phage phi46:3	35.2207	3.2569	8.38558	27.2181	19.3408
LG1-NODE_23461_length_1946_cov_13.039662	Viruses;Uroviricota;Caudoviricetes;Caudovirales;Siphoviridae;NA;NA	130.544	6.51716	3.72884	0.907737	123.707
LG1-NODE_23514_length_1943_cov_3.383475	Viruses;Uroviricota;Caudoviricetes;Caudovirales;Podoviridae;Hollowayvirus;Pseudomonas virus F116	54.5441	1.30544	0	0	37.377
LG1-NODE_23520_length_1942_cov_3.959194	Viruses;Uroviricota;Caudoviricetes;Caudovirales;Siphoviridae;Peeveelvirus;NA	68.2152	6.53058	5.60478	19.1017	11.7729
LG1-NODE_23536_length_1941_cov_9.548250	Unknown	87.521	55.5385	45.7959	64.6153	271.608
LG1-NODE_23559_length_1940_cov_2.650398	Unknown	43.3814	0	5.61056	5.46326	35.355
LG1-NODE_23575_length_1939_cov_3.062102	Viruses;Uroviricota;Caudoviricetes;Caudovirales;Siphoviridae;Stanholtvirus;Burkholderia virus phi1026b	57.0679	2.61627	0	6.37709	26.3565
LG1-NODE_23614_length_1935_cov_21.701064	Viruses;Uroviricota;Caudoviricetes;Caudovirales;Siphoviridae;Unclassified Genus;Clostridium phage phiCD6356	338.283	11.1421	15.0001	20.0837	50.0419
LG1-NODE_23666_length_1932_cov_3.222163	Viruses;Uroviricota;Caudoviricetes;Caudovirales;Myoviridae;Becedseptimavirus;Bacillus virus BCD7	52.4346	1.31288	15.0234	0	22.2754
LG1-NODE_23667_length_1932_cov_3.173681	Viruses;Uroviricota;Caudoviricetes;Caudovirales;Siphoviridae;Magadivirus;Bacillus virus Mgbh1	51.6279	1.96931	4.69482	1.82863	33.4131
LG1-NODE_23671_length_1932_cov_2.866809	Viruses;Uroviricota;Caudoviricetes;Caudovirales;Myoviridae;NA;NA	47.5945	0.656438	2.8169	1.82863	27.8443
LG1-NODE_23694_length_1930_cov_15.028267	Viruses;Uroviricota;Caudoviricetes;Caudovirales;Myoviridae;Unclassified Genus;Rhodothermus phage RM378	144.546	20.3707	23.4985	31.1189	265.492
LG1-NODE_23748_length_1927_cov_5.388889	Viruses;Uroviricota;Caudoviricetes;Caudovirales;Siphoviridae;Lacusarxvirus;Sphingobium virus Lacusarx	83.3042	7.8977	2.8242	10.0835	27.9165
LG1-NODE_23774_length_1925_cov_70.744385	Unknown	1450.84	2707.77	2199.51	2560.21	762.913
LG1-NODE_23782_length_1925_cov_5.108556	Viruses;Uroviricota;Caudoviricetes;Caudovirales;Myoviridae;Bellamyvirus;Synechococcus phage S-SM2	82.5811	5.92942	0	1.83528	46.1101
LG1-NODE_23826_length_1922_cov_5.499197	Viruses;Uroviricota;Caudoviricetes;Caudovirales;Myoviridae;Lagaffevirus;Faecalibacterium virus Lagaffe	65.6815	12.5372	13.2139	29.4103	62.2758
LG1-NODE_23840_length_1921_cov_11.283494	Viruses;Uroviricota;Caudoviricetes;Caudovirales;Siphoviridae;Marvinvirus;Mycobacterium virus Marvin	163.072	17.1651	44.384	6.43684	291.239
LG1-NODE_23848_length_1921_cov_3.548232	Viruses;Uroviricota;Caudoviricetes;Caudovirales;Siphoviridae;Unclassified Genus;Streptococcus phage P9	57.6027	2.64079	8.49907	17.4714	20.3027
LG1-NODE_23861_length_1920_cov_5.639142	Viruses;Uroviricota;Caudoviricetes;Caudovirales;Myoviridae;Unclassified Genus;Bacillus phage 0305phi8-36	50.3271	3.3027	17.007	40.4813	31.5206
LG1-NODE_23874_length_1919_cov_7.353004	Viruses;Uroviricota;Caudoviricetes;Caudovirales;Siphoviridae;Hubeivirus;Bacillus virus MY192	123.447	11.8959	8.50794	4.60254	136.66
LG1-NODE_23875_length_1919_cov_7.285408	Viruses;Uroviricota;Caudoviricetes;Caudovirales;Siphoviridae;Unclassified Genus;Pseudomonas phage phiPSA1	112.077	2752.58	2944.69	717.076	874.626
LG1-NODE_23887_length_1918_cov_16.752550	Viruses;Uroviricota;Caudoviricetes;Caudovirales;NA;NA;NA	210.457	612.96	907.04	352.738	233.496
LG1-NODE_23924_length_1916_cov_24.055884	Viruses;Uroviricota;Caudoviricetes;Caudovirales;Siphoviridae;Dinavirus;Ralstonia virus Dina	383.122	8.60495	6.62764	11.9853	107.394
LG1-NODE_23926_length_1916_cov_6.957012	Viruses;Uroviricota;Caudoviricetes;Caudovirales;NA;NA;NA	227.758	23.1672	37.8722	79.2876	176.884
LG1-NODE_23929_length_1916_cov_6.076840	Viruses;Uroviricota;Caudoviricetes;Caudovirales;NA;NA;NA	86.2227	5.29536	7.57445	11.9853	18.9518
LG1-NODE_23932_length_1916_cov_4.110156	Viruses;Uroviricota;Caudoviricetes;Caudovirales;NA;NA;NA	70.7677	13.2384	10.4149	33.1902	42.1152
LG1-NODE_23935_length_1916_cov_3.837722	Viruses;Uroviricota;Caudoviricetes;Caudovirales;Siphoviridae;NA;NA	61.0066	3.97152	3.78722	13.8292	58.2593
LG1-NODE_23979_length_1913_cov_206.205059	Viruses;Uroviricota;Caudoviricetes;Caudovirales;Podoviridae;NA;NA	2157.32	37.1256	189.658	88.6459	626.391
LG1-NODE_23980_length_1913_cov_7.803014	Viruses;Uroviricota;Caudoviricetes;Caudovirales;Guelinviridae;Brucesealvirus;Clostridium virus phiCPV4	108.355	5.96662	1.89658	8.31055	89.2836
LG1-NODE_23997_length_1913_cov_2.232508	Viruses;Uroviricota;Caudoviricetes;Caudovirales;NA;NA;NA	27.6997	5.30366	1.89658	25.8551	5.62416
LG1-NODE_24020_length_1911_cov_11.217134	Viruses;Uroviricota;Caudoviricetes;Caudovirales;Siphoviridae;NA;NA	130.488	104.193	130.052	174.704	49.9667
LG1-NODE_24067_length_1908_cov_3.468430	Viruses;Uroviricota;Caudoviricetes;Caudovirales;Myoviridae;Felsduovirus;Klebsiella virus ST13OXA48phi12-1	57.9951	10.6351	26.6217	32.4035	59.9133
LG1-NODE_24074_length_1907_cov_18.966523	Viruses;Uroviricota;Caudoviricetes;Caudovirales;Myoviridae;Phitrevirus;Pseudomonas virus phi3	295.031	16.6261	40.9048	64.841	272.925
LG1-NODE_24078_length_1907_cov_4.605292	Viruses;Uroviricota;Caudoviricetes;Caudovirales;Siphoviridae;NA;NA	75.188	2.66017	0	5.5578	19.0413
LG1-NODE_24106_length_1906_cov_3.233387	Viruses;Uroviricota;Caudoviricetes;Caudovirales;Siphoviridae;Unclassified Genus;Burkholderia phage KS9	52.3321	5.32314	4.75887	23.1697	10.584
LG1-NODE_24115_length_1905_cov_18.116757	Viruses;Uroviricota;Caudoviricetes;Caudovirales;Siphoviridae;NA;NA	220.074	19.3065	3.80909	3.70909	65.6554
LG1-NODE_24121_length_1905_cov_4.240000	Viruses;Uroviricota;Caudoviricetes;Caudovirales;Siphoviridae;NA;NA	49.9053	13.3148	8.57046	15.7636	18.3553
LG1-NODE_24135_length_1904_cov_3.902650	Viruses;Uroviricota;Caudoviricetes;Caudovirales;Myoviridae;NA;NA	63.0282	14.654	1.90555	1.85552	25.4284
LG1-NODE_24170_length_1902_cov_3.656741	Viruses;Uroviricota;Caudoviricetes;Caudovirales;Myoviridae;Vimunumvirus;Klebsiella virus ST147VIM1phi7-1	59.8169	0	4.76888	5.57241	30.4047
LG1-NODE_24219_length_1899_cov_7.250542	Viruses;NA;NA;NA;NA;NA;NA	111.616	12.6891	9.55282	22.3248	62.3219
LG1-NODE_24281_length_1895_cov_9.316304	Viruses;Uroviricota;Caudoviricetes;Caudovirales;Siphoviridae;NA;NA	64.15	5.35404	0	13.9825	53.2273
LG1-NODE_24291_length_1894_cov_9.710712	Viruses;Uroviricota;Caudoviricetes;Caudovirales;NA;NA;NA	157.168	14.7314	9.57804	13.9899	137.044
LG1-NODE_24314_length_1893_cov_9.252448	Viruses;Uroviricota;Caudoviricetes;Caudovirales;Herelleviridae;Goettingenvirus;Bacillus virus vBBmeMGoe8	139.139	11.3894	41.2073	150.237	76.7284
LG1-NODE_24317_length_1893_cov_5.047878	Viruses;Nucleocytoviricota;Megaviricetes;Algavirales;Phycodnaviridae;Phaeovirus;Ectocarpus siliculosus virus 1	81.5072	1.33992	5.74986	10.2647	80.2806
LG1-NODE_24329_length_1892_cov_12.630376	Viruses;Uroviricota;Caudoviricetes;Caudovirales;Myoviridae;Donellivirus;Bacillus virus G	204.288	170.931	251.21	343.581	186.236
LG1-NODE_24332_length_1892_cov_6.486663	Viruses;Uroviricota;Caudoviricetes;Caudovirales;Siphoviridae;NA;NA	105.439	6.03285	22.0528	59.7532	49.7577
LG1-NODE_24358_length_1891_cov_3.576797	Viruses;Uroviricota;Caudoviricetes;Caudovirales;Myoviridae;NA;NA	77.4726	6.03604	3.83729	2.80241	26.3144
LG1-NODE_24397_length_1888_cov_6.717949	Viruses;Uroviricota;Caudoviricetes;Caudovirales;Siphoviridae;Arawnvirus;Butyrivibrio virus Arawn	87.5015	1.34347	0	10.2918	40.6028
LG1-NODE_24401_length_1888_cov_4.331697	Viruses;Unclassified Phylum;Unclassified Class;Unclassified Order;Bicaudaviridae;Unclassifed Genus;Sulfolobus monocaudavirus SMV3	45.4017	30.2281	78.7895	37.4249	53.4247
LG1-NODE_24456_length_1883_cov_4.585339	Viruses;Uroviricota;Caudoviricetes;Caudovirales;Siphoviridae;Kamchatkavirus;Aeribacillus virus AP45	62.0758	1.34704	0.963399	0	17.1413
LG1-NODE_24473_length_1882_cov_4.220033	Viruses;Uroviricota;Caudoviricetes;Caudovirales;Siphoviridae;Raleighvirus;Streptomyces virus Raleigh	39.7496	8.08653	2.89173	1.87721	19.2942
LG1-NODE_24481_length_1881_cov_40.679628	Viruses;Uroviricota;Caudoviricetes;Caudovirales;Myoviridae;Unclassified Genus;Synechococcus phage S-SSM7	609.818	53.9389	66.5452	61.9809	861.551
LG1-NODE_24531_length_1878_cov_4.561163	Viruses;Uroviricota;Caudoviricetes;Caudovirales;Siphoviridae;Unclassified Genus;Clostridium phage phiCP26F	66.3905	3.37656	0.965964	3.76241	72.3284
LG1-NODE_24561_length_1876_cov_2.224602	Viruses;Uroviricota;Caudoviricetes;Caudovirales;NA;NA;NA	37.3844	6.08429	4.83497	8.47446	52.3327
LG1-NODE_24623_length_1871_cov_44.428414	Viruses;Uroviricota;Caudoviricetes;Caudovirales;Myoviridae;NA;NA	452.311	147.091	208.459	335.164	419.78
LG1-NODE_24671_length_1869_cov_2.265711	Viruses;Uroviricota;Caudoviricetes;Caudovirales;Herelleviridae;NA;NA	39.1922	2.03569	8.73554	9.45133	22.3067
LG1-NODE_24675_length_1868_cov_7.437397	Viruses;Uroviricota;Caudoviricetes;Caudovirales;Myoviridae;NA;NA	70.9175	5.43142	1.94227	6.61948	57.5965
LG1-NODE_24714_length_1866_cov_4.332965	Viruses;Uroviricota;Caudoviricetes;Caudovirales;NA;NA;NA	36.7496	70.6842	69.0245	48.2793	46.1266
LG1-NODE_24741_length_1864_cov_28.082919	Viruses;Uroviricota;Caudoviricetes;Caudovirales;Siphoviridae;NA;NA	292.64	0	6.81253	2.843	215.729
LG1-NODE_24742_length_1864_cov_5.190713	Viruses;Uroviricota;Caudoviricetes;Caudovirales;Myoviridae;Vhmlvirus;Vibrio virus VP585	75.2503	72.1208	67.1521	181.952	25.9741
LG1-NODE_24782_length_1862_cov_3.153846	Viruses;Uroviricota;Caudoviricetes;Caudovirales;Siphoviridae;NA;NA	52.7318	7.49228	1.94853	5.69212	67.8939
LG1-NODE_24811_length_1859_cov_6.721729	Viruses;Uroviricota;Caudoviricetes;Caudovirales;Podoviridae;Lightbulbvirus;Cellulophaga virus Cba172	112.341	259.924	371.794	346.829	110.687
LG1-NODE_24824_length_1859_cov_2.618071	Viruses;Uroviricota;Caudoviricetes;Caudovirales;Siphoviridae;NA;NA	41.9181	0	0	17.1039	31.108
LG1-NODE_24826_length_1858_cov_20.855796	Viruses;Uroviricota;Caudoviricetes;Caudovirales;Siphoviridae;NA;NA	322.943	18.4297	18.5509	6.65511	181.682
LG1-NODE_24842_length_1857_cov_34.076582	Viruses;Uroviricota;Caudoviricetes;Caudovirales;Myoviridae;Phitrevirus;Pseudomonas virus phi3	526.22	20.4885	14.6533	20.9273	275.928
LG1-NODE_24859_length_1856_cov_12.156580	Viruses;Uroviricota;Caudoviricetes;Caudovirales;Myoviridae;Unclassified Genus;Bacillus phage BalMu-1	193.135	364.892	343.072	2671.57	181.153
LG1-NODE_24864_length_1856_cov_4.923931	Viruses;Uroviricota;Caudoviricetes;Caudovirales;NA;NA;NA	80.6129	10.2498	1.95483	6.66227	78.9826
LG1-NODE_24873_length_1856_cov_3.383120	Viruses;Uroviricota;Caudoviricetes;Caudovirales;NA;NA;NA	54.5817	2.73327	30.2998	39.9736	73.1857
LG1-NODE_24913_length_1854_cov_2.682046	Viruses;Uroviricota;Caudoviricetes;Caudovirales;Myoviridae;Lagaffevirus;Faecalibacterium virus Lagaffe	42.0312	0	7.82775	7.62224	19.5856
LG1-NODE_24915_length_1854_cov_2.572540	Viruses;Uroviricota;Caudoviricetes;Caudovirales;Siphoviridae;Unclassified Genus;Flavobacterium phage 11b	36.9875	10.9449	3.91387	14.2917	15.9586
LG1-NODE_24979_length_1850_cov_3.513092	Viruses;Uroviricota;Caudoviricetes;Caudovirales;Siphoviridae;Unclassified Genus;Brevibacillus phage Sundance	59.8134	0	9.80584	0	44.3446
LG1-NODE_25002_length_1848_cov_17.663692	Viruses;Uroviricota;Caudoviricetes;Caudovirales;Siphoviridae;Unclassified Genus;Lactobacillus phage phiJB	209.152	60.3923	166.88	391.908	173.932
LG1-NODE_25004_length_1848_cov_6.261573	Viruses;Uroviricota;Caudoviricetes;Caudovirales;Myoviridae;Unclassified Genus;Synechococcus phage S-CRM01	101.202	0	0	1.91175	22.5602
LG1-NODE_25013_length_1848_cov_2.587842	Viruses;Uroviricota;Caudoviricetes;Caudovirales;Myoviridae;Donellivirus;Bacillus virus G	44.6977	1.37255	0	24.8527	6.54973
LG1-NODE_25026_length_1847_cov_3.448661	Viruses;Uroviricota;Caudoviricetes;Caudovirales;NA;NA;NA	58.2229	4.11989	3.9287	8.60752	8.7377
LG1-NODE_25032_length_1847_cov_2.702567	Viruses;Uroviricota;Caudoviricetes;Caudovirales;NA;NA;NA	41.3467	29.5258	40.2692	37.2993	10.194
LG1-NODE_25056_length_1845_cov_4.162011	Viruses;Uroviricota;Caudoviricetes;Caudovirales;NA;NA;NA	63.3543	17.1848	23.5978	0	239.089
LG1-NODE_25080_length_1843_cov_9.016779	Viruses;Uroviricota;Caudoviricetes;Caudovirales;Siphoviridae;Wbetavirus;Bacillus phage Gamma	140.376	42.6645	79.729	47.9234	204.322
LG1-NODE_25112_length_1841_cov_12.464726	Viruses;Uroviricota;Caudoviricetes;Caudovirales;Siphoviridae;NA;NA	184.55	2.75554	0	15.3521	77.4346
LG1-NODE_25125_length_1841_cov_3.364502	Viruses;Uroviricota;Caudoviricetes;Caudovirales;Myoviridae;Thornevirus;Bacillus virus SP15	61.7989	1.37777	7.88302	0	21.1849
LG1-NODE_25203_length_1836_cov_3.747333	Viruses;Uroviricota;Caudoviricetes;Caudovirales;Siphoviridae;NA;NA	63.6649	1.38152	5.92837	2.88636	4.39503
LG1-NODE_25223_length_1835_cov_4.841573	Viruses;Uroviricota;Caudoviricetes;Caudovirales;Siphoviridae;NA;NA	78.1381	69.1138	56.3502	25.0288	5.86323
LG1-NODE_25252_length_1833_cov_4.015748	Viruses;Uroviricota;Caudoviricetes;Caudovirales;Siphoviridae;NA;NA	64.6194	78.8757	115.792	69.3861	18.3426
LG1-NODE_25261_length_1833_cov_2.834083	Viruses;Uroviricota;Caudoviricetes;Caudovirales;Siphoviridae;Unclassified Genus;Planktothrix phage PaV-LD	76.5229	6.22703	7.91742	36.6204	47.6907
LG1-NODE_25297_length_1831_cov_3.085586	Viruses;Uroviricota;Caudoviricetes;Caudovirales;Siphoviridae;NA;NA	47.6663	0	0	0	1.46901
LG1-NODE_25337_length_1828_cov_20.692047	Viruses;Uroviricota;Caudoviricetes;Caudovirales;Siphoviridae;Unclassified Genus;Planktothrix phage PaV-LD	312.045	949.097	1087.65	751.806	280.306
LG1-NODE_25358_length_1827_cov_5.000564	Viruses;Uroviricota;Caudoviricetes;Caudovirales;Siphoviridae;Wbetavirus;Bacillus phage Gamma	83.5986	3.47082	2.97878	1.93372	103.056
LG1-NODE_25412_length_1824_cov_3.107971	Viruses;Uroviricota;Caudoviricetes;Caudovirales;Myoviridae;Thornevirus;Bacillus virus SP15	53.8303	0.695306	12.9293	0	87.7415
LG1-NODE_25463_length_1821_cov_6.470555	Viruses;Uroviricota;Caudoviricetes;Caudovirales;Siphoviridae;NA;NA	100.991	0	27.8936	0	0
LG1-NODE_25489_length_1820_cov_4.535977	Unknown	74.5005	6.96834	0	7.76463	87.1954
LG1-NODE_25501_length_1819_cov_6.979025	Viruses;Uroviricota;Caudoviricetes;Caudovirales;Siphoviridae;Magadivirus;Bacillus virus Mgbh1	129.377	157.571	118.678	57.2957	100.552
LG1-NODE_25532_length_1818_cov_2.733409	Viruses;Uroviricota;Caudoviricetes;Caudovirales;Siphoviridae;NA;NA	48.0071	3.488	4.98922	1.94329	47.3444
LG1-NODE_25553_length_1816_cov_10.292447	Unknown	157.911	0	9.98943	1.94543	11.1086
LG1-NODE_25577_length_1815_cov_3.594886	Viruses;Uroviricota;Caudoviricetes;Caudovirales;NA;NA;NA	42.0757	0	2.99848	0.973253	23.7113
LG1-NODE_25595_length_1813_cov_35.677474	Viruses;Uroviricota;Caudoviricetes;Caudovirales;Myoviridae;Phitrevirus;Pseudomonas virus phi3	551.026	23.7838	16.0095	38.9731	336.034
LG1-NODE_25598_length_1813_cov_5.465870	Viruses;Uroviricota;Caudoviricetes;Caudovirales;NA;NA;NA	88.5423	146.201	329.196	254.299	152.81
LG1-NODE_25603_length_1813_cov_3.477816	Viruses;Uroviricota;Caudoviricetes;Caudovirales;Podoviridae;Unclassified Genus;Xanthomonas citri phage CP2	55.0166	17.4881	7.00417	84.7664	64.5363
LG1-NODE_25604_length_1813_cov_3.278157	Viruses;Uroviricota;Caudoviricetes;Caudovirales;NA;NA;NA	36.1046	11.8919	2.00119	7.79462	28.1883
LG1-NODE_25625_length_1811_cov_54.080296	Viruses;Uroviricota;Caudoviricetes;Caudovirales;Siphoviridae;NA;NA	468.157	1029.44	1772.01	1361.66	322.295
LG1-NODE_25643_length_1810_cov_8.380057	Viruses;Uroviricota;Caudoviricetes;Caudovirales;Siphoviridae;NA;NA	105.049	2.80274	2.00451	2.92782	43.8385
LG1-NODE_25663_length_1809_cov_75.687001	Viruses;Uroviricota;Caudoviricetes;Caudovirales;Siphoviridae;Pushchinovirus;Bacillus virus B83	1142.4	124.09	209.587	195.296	1466.06
LG1-NODE_25674_length_1808_cov_9.537935	Viruses;Uroviricota;Caudoviricetes;Caudovirales;Myoviridae;Vimunumvirus;Klebsiella virus ST147VIM1phi7-1	149.99	2.80583	3.01009	2.93106	106.37
LG1-NODE_25684_length_1808_cov_2.869937	Viruses;Uroviricota;Caudoviricetes;Caudovirales;Siphoviridae;Triavirus;NA	44.8246	2.80583	0	0	5.95079
LG1-NODE_25729_length_1805_cov_4.468571	Viruses;Uroviricota;Caudoviricetes;Caudovirales;Siphoviridae;NA;NA	71.6659	45.6706	22.1107	35.2312	12.6664
LG1-NODE_25763_length_1803_cov_3.375286	Viruses;Uroviricota;Caudoviricetes;Caudovirales;Siphoviridae;Unclassified Genus;Pseudomonas phage phiPSA1	41.4913	0	7.04302	9.7973	10.4428
LG1-NODE_25834_length_1799_cov_3.458716	Viruses;Uroviricota;Caudoviricetes;Caudovirales;NA;NA;NA	35.5193	1.40994	1.00838	0	25.4174
LG1-NODE_25841_length_1798_cov_10.313827	Viruses;Uroviricota;Caudoviricetes;Caudovirales;Myoviridae;Kisquinquevirus;Burkholderia virus KS5	151.691	69.8307	125.109	162.105	82.2784
LG1-NODE_25862_length_1797_cov_64.570034	Unknown	848.208	92.4536	620.845	217.243	237.992
LG1-NODE_25885_length_1796_cov_4.431936	Viruses;Uroviricota;Caudoviricetes;Caudovirales;Myoviridae;Unclassified Genus;Deep-sea thermophilic phage D6E	81.5705	0.706145	2.02013	7.86839	26.9575
LG1-NODE_25906_length_1795_cov_4.783908	Unknown	57.3048	4256.19	3333.06	1459.42	1068.41
LG1-NODE_25923_length_1794_cov_7.120184	Viruses;Uroviricota;Caudoviricetes;Caudovirales;Herelleviridae;Agatevirus;Bacillus virus Agate	78.1865	5.65546	2.02239	2.95394	26.2379
LG1-NODE_25967_length_1792_cov_3.980426	Viruses;Uroviricota;Caudoviricetes;Caudovirales;NA;NA;NA	35.658	11.3235	5.06161	0	27.7681
LG1-NODE_25981_length_1791_cov_87.148618	Viruses;Uroviricota;Caudoviricetes;Caudovirales;NA;NA;NA	1336.62	5.66494	2.02577	7.89036	49.56
LG1-NODE_26002_length_1790_cov_24.448991	Viruses;Uroviricota;Caudoviricetes;Caudovirales;Siphoviridae;Unclassified Genus;Paenibacillus phage PG1	380.487	6.37661	4.05381	0	30.0531
LG1-NODE_26016_length_1789_cov_23.429066	Unknown	288.356	33.3187	76.0515	289.307	469.091
LG1-NODE_26063_length_1787_cov_5.457852	Viruses;Uroviricota;Caudoviricetes;Caudovirales;Myoviridae;Toutatisvirus;Faecalibacterium virus Toutatis	76.7484	3.54851	4.06062	8.89652	57.9494
LG1-NODE_26066_length_1787_cov_4.057159	Viruses;Uroviricota;Caudoviricetes;Caudovirales;Herelleviridae;Okubovirus;Bacillus virus Camphawk	65.4106	0.709702	0	1.97701	26.3406
LG1-NODE_26085_length_1786_cov_3.674754	Viruses;Uroviricota;Caudoviricetes;Caudovirales;Siphoviridae;NA;NA	68.9377	12.0717	3.04717	23.7374	29.3674
LG1-NODE_26115_length_1784_cov_27.873337	Viruses;Uroviricota;Caudoviricetes;Caudovirales;Siphoviridae;Peeveelvirus;Staphylococcus virus 108PVL	425.447	93.1273	102.703	128.721	940.812
LG1-NODE_26148_length_1782_cov_7.486393	Viruses;Uroviricota;Caudoviricetes;Caudovirales;NA;NA;NA	111.947	12.0988	13.234	11.8953	127.545
LG1-NODE_26157_length_1782_cov_3.809496	Viruses;Uroviricota;Caudoviricetes;Caudovirales;NA;NA;NA	60.3466	7.11694	1.018	9.91276	36.2257
LG1-NODE_26163_length_1781_cov_48.695249	Viruses;Uroviricota;Caudoviricetes;Caudovirales;Myoviridae;Phitrevirus;Pseudomonas virus phi3	565.302	24.2112	42.7801	20.8285	375.297
LG1-NODE_26189_length_1780_cov_4.427826	Viruses;Uroviricota;Caudoviricetes;Caudovirales;Siphoviridae;Unclassified Genus;Thermoanaerobacterium phage THSA-485A	43.7786	40.6121	76.436	50.6119	33.2442
LG1-NODE_26220_length_1778_cov_18.905398	Viruses;Uroviricota;Caudoviricetes;Caudovirales;NA;NA;NA	220.892	257.499	364.244	601.072	235.997
LG1-NODE_26226_length_1778_cov_8.238537	Viruses;Uroviricota;Caudoviricetes;Caudovirales;Siphoviridae;Lambdavirus;Escherichia virus Lambda_4A7	124.471	1.42659	18.3653	8.94156	128.588
LG1-NODE_26245_length_1778_cov_3.139872	Viruses;Uroviricota;Caudoviricetes;Caudovirales;Siphoviridae;Magadivirus;Bacillus virus Mgbh1	56.9762	0	0	0	15.128
LG1-NODE_26281_length_1775_cov_7.475581	Viruses;Uroviricota;Caudoviricetes;Caudovirales;Siphoviridae;NA;NA	119.413	3.5725	0	0	37.8839
LG1-NODE_26325_length_1773_cov_4.332363	Viruses;Uroviricota;Caudoviricetes;Caudovirales;Myoviridae;Thornevirus;Bacillus virus SP15	72.0803	0	0	0	18.2048
LG1-NODE_26384_length_1769_cov_11.289382	Viruses;Uroviricota;Caudoviricetes;Caudovirales;Siphoviridae;Unclassified Genus;Mannheimia phage vB_MhS_1152AP2	98.6737	168.477	159.976	158.771	57.0186
LG1-NODE_26414_length_1767_cov_28.944509	Viruses;Uroviricota;Caudoviricetes;Caudovirales;Siphoviridae;Unclassified Genus;Burkholderia phage KS9	258.43	2.87094	2.05329	46.9855	37.2943
LG1-NODE_26465_length_1764_cov_15.040374	Viruses;Uroviricota;Caudoviricetes;Caudovirales;Siphoviridae;Unclassified Genus;Idiomarinaceae phage 1N2-2	249.151	7.18956	3.08517	6.00835	155.53
LG1-NODE_26510_length_1763_cov_2.987705	Viruses;Nucleocytoviricota;Megaviricetes;Imitervirales;Mimiviridae;Mimivirus;Megavirus chiliensis	47.7367	5.75491	4.1159	6.01176	76.2835
LG1-NODE_26512_length_1762_cov_17.706503	Viruses;Uroviricota;Caudoviricetes;Caudovirales;Siphoviridae;NA;NA	245.895	5.75818	2.05912	5.01264	94.6452
LG1-NODE_26523_length_1762_cov_3.141183	Viruses;Nucleocytoviricota;Megaviricetes;Algavirales;Phycodnaviridae;Unclassified Genus;Orpheovirus IHUMI-LCC2	57.4935	28.7909	16.4729	5.01264	257.221
LG1-NODE_26534_length_1761_cov_12.771981	Viruses;Uroviricota;Caudoviricetes;Caudovirales;Siphoviridae;NA;NA	109.742	300.315	336.857	224.694	84.7708
LG1-NODE_26616_length_1757_cov_4.891304	Viruses;Uroviricota;Caudoviricetes;Caudovirales;Siphoviridae;Lafunavirus;Lactobacillus virus LF1	55.8831	1.44364	2.06497	1.00538	32.9139
LG1-NODE_26633_length_1756_cov_5.155203	Viruses;Uroviricota;Caudoviricetes;Caudovirales;Siphoviridae;NA;NA	81.6535	0	0	4.02381	35.2303
LG1-NODE_26642_length_1756_cov_2.902410	Viruses;Nucleocytoviricota;Megaviricetes;Algavirales;Phycodnaviridae;Unclassified Genus;Aureococcus anophagefferens virus	39.9392	7.22232	8.2646	7.04167	56.6748
LG1-NODE_26768_length_1749_cov_4.105077	Viruses;Uroviricota;Caudoviricetes;Caudovirales;Siphoviridae;Unclassified Genus;Lactococcus phage 63301	65.0496	3.62561	4.14884	2.01996	19.9925
LG1-NODE_26774_length_1749_cov_3.397875	Unknown	57.9208	13.7773	0	10.0998	62.2842
LG1-NODE_26776_length_1749_cov_3.253247	Viruses;Uroviricota;Caudoviricetes;Caudovirales;Siphoviridae;Unclassified Genus;Lactobacillus prophage Lj965	52.5743	2.17537	1.03721	67.6687	90.7351
LG1-NODE_26799_length_1748_cov_2.305375	Viruses;Uroviricota;Caudoviricetes;Caudovirales;Myoviridae;Otagovirus;Pseudomonas virus VCM	38.3388	1.45107	1.0378	2.02111	18.4651
LG1-NODE_26831_length_1746_cov_2.881135	Viruses;Uroviricota;Caudoviricetes;Caudovirales;Siphoviridae;Spizizenvirus;Bacillus virus phi105	45.5237	1.45274	0	10.1172	16.9458
LG1-NODE_26833_length_1746_cov_2.829095	Viruses;Uroviricota;Caudoviricetes;Caudovirales;NA;NA;NA	33.027	5.08457	0	0	12.3242
LG1-NODE_26897_length_1742_cov_23.854772	Viruses;Uroviricota;Caudoviricetes;Caudovirales;NA;NA;NA	353.395	7.28036	4.16551	40.5615	88.0115
LG1-NODE_26960_length_1738_cov_11.142008	Viruses;Uroviricota;Caudoviricetes;Caudovirales;Siphoviridae;Unclassified Genus;Staphylococcus phage SPbeta-like	128.232	152.51	198.317	214.455	61.1308
LG1-NODE_27054_length_1734_cov_2.281120	Viruses;Uroviricota;Caudoviricetes;Caudovirales;Siphoviridae;Unclassified Genus;Brevibacillus phage Sundance	39.5471	22.6732	51.263	87.6096	34.1261
LG1-NODE_27080_length_1733_cov_2.178784	Viruses;Uroviricota;Caudoviricetes;Caudovirales;Siphoviridae;NA;NA	41.3686	2.92727	13.6082	9.17375	34.9218
LG1-NODE_27084_length_1732_cov_10.431127	Unknown	166.47	17.5737	6.28434	14.2785	92.4021
LG1-NODE_27116_length_1731_cov_3.539379	Viruses;Uroviricota;Caudoviricetes;Caudovirales;Myoviridae;Kanaloavirus;Synechococcus virus SCAM9	60.3239	3.66331	9.43195	2.04096	113.433
LG1-NODE_27161_length_1729_cov_3.257467	Viruses;Uroviricota;Caudoviricetes;Caudovirales;Siphoviridae;NA;NA	48.6755	0	0	0	22.5572
LG1-NODE_27178_length_1728_cov_3.790795	Viruses;Uroviricota;Caudoviricetes;Caudovirales;Podoviridae;Unclassified Genus;crAssphage cr271_1	60.4286	3.66967	0	0	18.6789
LG1-NODE_27241_length_1725_cov_3.282036	Viruses;Uroviricota;Caudoviricetes;Caudovirales;Siphoviridae;Moineauvirus;Streptococcus virus Sfi21	46.0779	0	1.05164	0	23.3892
LG1-NODE_27251_length_1724_cov_11.745357	Viruses;Uroviricota;Caudoviricetes;Caudovirales;NA;NA;NA	175.378	6.62073	15.7838	12.2955	276.933
LG1-NODE_27264_length_1724_cov_3.173757	Viruses;Uroviricota;Caudoviricetes;Caudovirales;NA;NA;NA	51.5287	5.88509	0	3.07387	107.653
LG1-NODE_27295_length_1722_cov_5.756449	Viruses;Uroviricota;Caudoviricetes;Caudovirales;Siphoviridae;NA;NA	147.525	39.7705	20.016	17.4389	234.299
LG1-NODE_27296_length_1722_cov_4.968206	Viruses;Uroviricota;Caudoviricetes;Caudovirales;Myoviridae;Donellivirus;Bacillus virus G	77.8354	39.7705	65.3153	122.072	84.3477
LG1-NODE_27388_length_1717_cov_33.107100	Viruses;Uroviricota;Caudoviricetes;Caudovirales;Siphoviridae;NA;NA	359.448	7.38636	8.45233	1.0288	54.829
LG1-NODE_27403_length_1717_cov_2.859807	Viruses;Uroviricota;Caudoviricetes;Caudovirales;NA;NA;NA	47.2003	0	0	6.17281	7.04945
LG1-NODE_27446_length_1715_cov_2.239759	Viruses;Uroviricota;Caudoviricetes;Caudovirales;NA;NA;NA	37.259	2.95799	0	3.09001	19.6046
LG1-NODE_27448_length_1714_cov_25.794454	Viruses;Uroviricota;Caudoviricetes;Caudovirales;NA;NA;NA	293.699	5.1795	12.7007	20.6121	65.91
LG1-NODE_27554_length_1708_cov_15.697520	Viruses;Uroviricota;Caudoviricetes;Caudovirales;Siphoviridae;Inhavirus;Nonlabens virus P12024L	111.323	21.5333	30.8012	62.0534	76.3777
LG1-NODE_27622_length_1705_cov_3.294545	Unknown	53.017	0.743834	0	10.3604	11.043
LG1-NODE_27632_length_1704_cov_4.806549	Viruses;Uroviricota;Caudoviricetes;Caudovirales;Siphoviridae;Bernalvirus;Mycobacterium phage Mendokysei	74.0844	3.72135	2.1292	2.0733	65.5076
LG1-NODE_27657_length_1703_cov_5.790049	Viruses;Unclassified Phylum;Unclassified Class;Unclassified Order;Unclassified Family;Unclassifed Genus;Halovirus HCTV-2	78.7038	6.70237	6.39136	0	0
LG1-NODE_27671_length_1703_cov_2.745146	Viruses;Uroviricota;Caudoviricetes;Caudovirales;Myoviridae;Unclassified Genus;Flavobacterium phage vB_FspM_immuto_2-6A	45.758	5.95766	0	2.07452	39.4855
LG1-NODE_27729_length_1699_cov_161.191606	Viruses;Uroviricota;Caudoviricetes;Caudovirales;Myoviridae;Peduovirus;Escherichia virus fiAA91ss	852.185	196.319	544.544	425.238	1432.74
LG1-NODE_27739_length_1699_cov_4.174574	Viruses;Uroviricota;Caudoviricetes;Caudovirales;Siphoviridae;Unclassified Genus;Bacillus phage phBC6A52	67.8812	10.4505	13.8805	49.9057	59.3678
LG1-NODE_27753_length_1698_cov_46.762629	Viruses;Uroviricota;Caudoviricetes;Caudovirales;Siphoviridae;NA;NA	256.081	15.6849	40.5978	135.241	124.35
LG1-NODE_27769_length_1697_cov_6.227162	Viruses;Uroviricota;Caudoviricetes;Caudovirales;NA;NA;NA	92.7579	0	2.13798	0	15.8501
LG1-NODE_27771_length_1697_cov_5.484775	Viruses;Uroviricota;Caudoviricetes;Caudovirales;Siphoviridae;Unclassified Genus;Paenibacillus phage PG1	73.4716	2.98937	4.27597	17.6958	22.1901
LG1-NODE_27778_length_1697_cov_3.313642	Viruses;Uroviricota;Caudoviricetes;Caudovirales;Siphoviridae;Unclassified Genus;Streptomyces phage phiSASD1	50.5117	0.747341	19.2419	2.08186	53.8902
LG1-NODE_27814_length_1695_cov_3.733537	Unknown	62.5246	1.49644	0	1.04216	20.6294
LG1-NODE_27830_length_1694_cov_6.293472	Viruses;Uroviricota;Caudoviricetes;Caudovirales;Myoviridae;Xuanwuvirus;Escherichia virus 500465-2	52.4412	11.23	40.6937	83.4217	42.871
LG1-NODE_27871_length_1692_cov_11.605987	Viruses;Uroviricota;Caudoviricetes;Caudovirales;Myoviridae;Tijeunavirus;Tetrasphaera virus TJE1	129.876	0	3.21645	5.22002	15.1021
LG1-NODE_27872_length_1692_cov_10.302993	Viruses;Uroviricota;Caudoviricetes;Caudovirales;Myoviridae;Takahashivirus;Bacillus virus PBS1	80.1365	13.4919	10.7215	49.0682	57.2288
LG1-NODE_27880_length_1692_cov_4.244960	Viruses;Nucleocytoviricota;Pokkesviricetes;Chitovirales;Poxviridae;Alphaentomopoxvirus;Anomala cuprea entomopoxvirus	69.0832	8.99459	2.1443	6.26402	121.611
LG1-NODE_27895_length_1691_cov_6.528729	Viruses;Uroviricota;Caudoviricetes;Caudovirales;Herelleviridae;Moonbeamvirus;Bacillus virus Moonbeam	80.1839	2.24998	0	0	42.1517
LG1-NODE_27919_length_1690_cov_3.648930	Viruses;Uroviricota;Caudoviricetes;Caudovirales;Siphoviridae;Nonanavirus;Salmonella virus 9NA	56.2541	12.007	8.58737	2.09048	30.2399
LG1-NODE_27948_length_1688_cov_5.685854	Viruses;Uroviricota;Caudoviricetes;Caudovirales;Siphoviridae;NA;NA	89.5593	0.751325	2.14938	0	15.1378
LG1-NODE_27953_length_1688_cov_3.894672	Viruses;Uroviricota;Caudoviricetes;Caudovirales;Siphoviridae;NA;NA	46.1646	0	0	0	36.6495
LG1-NODE_27963_length_1688_cov_2.398040	Viruses;Nucleocytoviricota;Megaviricetes;Algavirales;Phycodnaviridae;Phaeovirus;Feldmannia irregularis virus a	39.7016	1.50265	5.37346	2.09296	39.8364
LG1-NODE_27981_length_1686_cov_5.564071	Viruses;Uroviricota;Caudoviricetes;Caudovirales;Myoviridae;Unclassified Genus;Deep-sea thermophilic phage D6E	74.8754	3.76109	6.4558	0	39.086
LG1-NODE_27991_length_1686_cov_3.421827	Viruses;Uroviricota;Caudoviricetes;Caudovirales;Siphoviridae;Unclassified Genus;Geobacillus virus E3	33.2779	6.76995	2.15193	4.19088	27.1209
LG1-NODE_28033_length_1684_cov_3.551258	Viruses;Uroviricota;Caudoviricetes;Caudovirales;Myoviridae;Baikalvirus;Pseudomonas virus PaBG	61.082	0	7.54071	0	39.9311
LG1-NODE_28048_length_1683_cov_7.361794	Viruses;NA;NA;NA;NA;NA;NA	120.385	162.768	510.917	284.438	244.523
LG1-NODE_28053_length_1683_cov_4.825553	Viruses;Uroviricota;Caudoviricetes;Caudovirales;NA;NA;NA	74.0828	0.753558	4.31154	5.24793	44.7493
LG1-NODE_28090_length_1682_cov_2.270436	Viruses;Uroviricota;Caudoviricetes;Caudovirales;Myoviridae;Svunavirus;NA	27.7976	7.54006	0	2.10042	87.1532
LG1-NODE_28140_length_1679_cov_3.628079	Viruses;Uroviricota;Caudoviricetes;Caudovirales;Siphoviridae;NA;NA	39.9143	1.51071	0	0	60.8759
LG1-NODE_28146_length_1679_cov_3.068350	Viruses;Uroviricota;Caudoviricetes;Caudovirales;Myoviridae;Yongloolinvirus;Clostridioides virus phiMMP03	53.838	12.841	19.4481	19.9897	28.836
LG1-NODE_28150_length_1679_cov_2.634236	Viruses;Uroviricota;Caudoviricetes;Caudovirales;Myoviridae;NA;NA	37.1296	2.26606	2.16091	1.05209	16.02
LG1-NODE_28152_length_1678_cov_50.772027	Viruses;Uroviricota;Caudoviricetes;Caudovirales;Siphoviridae;Hubeivirus;Bacillus virus MY192	526.626	82.3826	77.8389	58.952	404.746
LG1-NODE_28164_length_1678_cov_4.378928	Viruses;Uroviricota;Caudoviricetes;Caudovirales;NA;NA;NA	74.3036	21.1625	21.6219	13.6853	104.993
LG1-NODE_28169_length_1678_cov_3.349969	Viruses;Uroviricota;Caudoviricetes;Caudovirales;Siphoviridae;Colossusvirus;Caulobacter virus CcrPW	52.9413	0	0	3.15814	36.8679
LG1-NODE_28182_length_1677_cov_4.562269	Viruses;Uroviricota;Caudoviricetes;Caudovirales;Podoviridae;Unclassified Genus;crAssphage cr56_1	73.4185	6.80629	4.32697	17.9068	78.5916
LG1-NODE_28193_length_1677_cov_3.104192	Viruses;Uroviricota;Caudoviricetes;Caudovirales;Myoviridae;Unclassified Genus;Bacillus phage 0305phi8-36	40.8913	1.51251	0	0	18.445
LG1-NODE_28203_length_1676_cov_6.840222	Viruses;Uroviricota;Caudoviricetes;Caudovirales;NA;NA;NA	111.588	8.32376	2.16477	6.32382	68.2068
LG1-NODE_28234_length_1675_cov_2.974691	Viruses;Uroviricota;Caudoviricetes;Caudovirales;NA;NA;NA	27.9137	11.3574	35.7401	10.546	1.60582
LG1-NODE_28301_length_1671_cov_6.566832	Unknown	99.7973	16.6973	15.1988	5.28562	103.019
LG1-NODE_28302_length_1671_cov_5.924505	Viruses;Uroviricota;Caudoviricetes;Caudovirales;NA;NA;NA	90.4704	7.58969	13.0275	5.28562	41.0465
LG1-NODE_28316_length_1671_cov_2.113861	Viruses;Uroviricota;Caudoviricetes;Caudovirales;NA;NA;NA	36.3747	0.758969	3.25688	4.2285	23.3402
LG1-NODE_28322_length_1670_cov_4.495975	Viruses;Uroviricota;Caudoviricetes;Caudovirales;NA;NA;NA	73.7262	1.51885	10.8628	4.23103	59.5934
LG1-NODE_28326_length_1670_cov_4.092879	Viruses;Uroviricota;Caudoviricetes;Caudovirales;Siphoviridae;NA;NA	65.327	1.51885	1.08628	0	33.018
LG1-NODE_28346_length_1669_cov_9.710037	Viruses;Uroviricota;Caudoviricetes;Caudovirales;Myoviridae;Unclassified Genus;Clostridium phage phiCTC2B	152.21	14.4377	19.5647	56.0947	149.073
LG1-NODE_28394_length_1667_cov_4.321960	Viruses;Unclassified Phylum;Unclassified Class;Unclassified Order;Unclassified Family;Unclassifed Genus;Pacmanvirus A23	56.0954	4.56475	0	0	30.6571
LG1-NODE_28400_length_1667_cov_3.161911	Unknown	51.4208	3.04316	2.17646	7.41763	47.5991
LG1-NODE_28447_length_1664_cov_3.625233	Viruses;Uroviricota;Caudoviricetes;Caudovirales;Herelleviridae;Moonbeamvirus;Bacillus virus Moonbeam	60.8795	0	0	1.06157	11.3151
LG1-NODE_28452_length_1664_cov_2.571784	Viruses;Uroviricota;Caudoviricetes;Caudovirales;Myoviridae;Takahashivirus;Bacillus virus PBS1	42.1474	7.62162	16.3529	33.9703	110.726
LG1-NODE_28487_length_1661_cov_9.834994	Viruses;Uroviricota;Caudoviricetes;Caudovirales;NA;NA;NA	161.388	10.6895	2.18432	8.5079	97.1615
LG1-NODE_28491_length_1661_cov_5.722291	Viruses;Uroviricota;Caudoviricetes;Caudovirales;Siphoviridae;Unclassified Genus;Planktothrix phage PaV-LD	72.2491	13.7437	6.55297	57.4284	95.5422
LG1-NODE_28532_length_1659_cov_8.054863	Viruses;Uroviricota;Caudoviricetes;Caudovirales;Siphoviridae;Unclassified Genus;Geobacillus virus E2	133.399	12.9958	20.7761	11.7125	240.765
LG1-NODE_28604_length_1656_cov_3.143036	Viruses;Uroviricota;Caudoviricetes;Caudovirales;NA;NA;NA	50.8212	12.2535	0	16.0005	40.6062
LG1-NODE_28648_length_1653_cov_16.809136	Viruses;Uroviricota;Caudoviricetes;Caudovirales;Siphoviridae;NA;NA	259.281	76.7234	117.427	144.266	184.687
LG1-NODE_28692_length_1651_cov_11.510025	Viruses;Uroviricota;Caudoviricetes;Caudovirales;Myoviridae;NA;NA	172.749	510.829	460.387	1016.43	139.294
LG1-NODE_28696_length_1651_cov_4.635965	Viruses;Uroviricota;Caudoviricetes;Caudovirales;Myoviridae;Lazarusvirus;Acinetobacter virus Berthold	78.3506	37.64	151.631	404.434	198.758
LG1-NODE_28719_length_1650_cov_17.601254	Viruses;Uroviricota;Caudoviricetes;Caudovirales;Myoviridae;Phitrevirus;Pseudomonas virus phi3	280.533	863.939	1708.53	1405.67	195.619
LG1-NODE_28724_length_1650_cov_5.582445	Viruses;Uroviricota;Caudoviricetes;Caudovirales;NA;NA;NA	87.8437	16.9098	43.9777	55.6701	65.2062
LG1-NODE_28739_length_1649_cov_35.094103	Viruses;Uroviricota;Caudoviricetes;Caudovirales;Siphoviridae;NA;NA	374.271	643.733	649.065	668.446	172.086
LG1-NODE_28743_length_1649_cov_8.247804	Viruses;Uroviricota;Caudoviricetes;Caudovirales;Siphoviridae;Cequinquevirus;Lactobacillus virus LLKu	76.5554	121.517	249.725	212.103	70.1392
LG1-NODE_28784_length_1647_cov_80.719221	Viruses;Uroviricota;Caudoviricetes;Caudovirales;Herelleviridae;Tybeckvirus;Lactobacillus virus SAC12B	493.956	1312.13	1062.89	644.59	619.771
LG1-NODE_28800_length_1647_cov_1.849246	Viruses;Uroviricota;Caudoviricetes;Caudovirales;Siphoviridae;NA;NA	30.2808	0	0	6.43518	4.08281
LG1-NODE_28808_length_1646_cov_4.345066	Viruses;Uroviricota;Caudoviricetes;Caudovirales;Siphoviridae;Jenstvirus;Brevibacillus virus Jenst	57.7579	1.54099	0	3.21954	17.1582
LG1-NODE_28825_length_1645_cov_5.394340	Viruses;Unclassified Phylum;Unclassified Class;Unclassified Order;Unclassified Family;Pandoravirus;Pandoravirus salinus	82.4261	88.661	195.193	241.612	77.6677
LG1-NODE_28862_length_1643_cov_5.018892	Viruses;Uroviricota;Caudoviricetes;Caudovirales;Siphoviridae;Unclassified Genus;Paenibacillus phage PG1	77.7836	6.94713	1.10413	0	57.2985
LG1-NODE_28908_length_1641_cov_5.476671	Viruses;Uroviricota;Caudoviricetes;Caudovirales;Siphoviridae;Vegasvirus;Paenibacillus virus Vegas	89.2752	1.54569	11.0547	40.9051	7.37593
LG1-NODE_28928_length_1641_cov_3.010719	Viruses;Uroviricota;Caudoviricetes;Caudovirales;Myoviridae;Salacisavirus;Prochlorococcus virus PSSM2	51.2858	1.54569	0	2.1529	12.2932
LG1-NODE_28967_length_1639_cov_3.243056	Viruses;NA;NA;NA;NA;NA;NA	53.2501	4.64273	0	10.7776	36.1041
LG1-NODE_28970_length_1639_cov_3.024621	Viruses;Uroviricota;Caudoviricetes;Caudovirales;Siphoviridae;Unclassified Genus;Streptococcus phage phiARI0923	48.4957	0	9.96139	0	6.56438
LG1-NODE_28979_length_1639_cov_2.393939	Viruses;Uroviricota;Caudoviricetes;Caudovirales;Siphoviridae;Oengusvirus;Faecalibacterium virus Oengus	44.6921	1.54757	9.96139	8.62211	25.437
LG1-NODE_29003_length_1638_cov_3.114972	Viruses;Uroviricota;Caudoviricetes;Caudovirales;NA;NA;NA	33.3016	0	2.21499	4.31369	24.6315
LG1-NODE_29036_length_1636_cov_6.592663	Viruses;Uroviricota;Caudoviricetes;Caudovirales;Siphoviridae;Wanderervirus;Paenibacillus virus Wanderer	109.553	51.9388	35.4832	7.55818	1.6441
LG1-NODE_29062_length_1634_cov_4.875237	Viruses;Uroviricota;Caudoviricetes;Caudovirales;Siphoviridae;Unclassified Genus;Lactobacillus phage phiJB	30.5218	0.776156	2.22042	0	41.976
LG1-NODE_29103_length_1632_cov_98.469880	Viruses;Uroviricota;Caudoviricetes;Caudovirales;Siphoviridae;Arawnvirus;Butyrivibrio virus Arawn	1006.54	113.458	132.277	216.477	1263.3
LG1-NODE_29125_length_1631_cov_224.038071	Viruses;Uroviricota;Caudoviricetes;Caudovirales;NA;NA;NA	1109.4	103.419	107.888	714.813	982.066
LG1-NODE_29130_length_1631_cov_10.240482	Unknown	160.534	0	0	6.4983	202.02
LG1-NODE_29137_length_1631_cov_4.284264	Viruses;Uroviricota;Caudoviricetes;Caudovirales;Siphoviridae;Arawnvirus;Butyrivibrio virus Arawn	69.7558	0	3.33675	0	3.29829
LG1-NODE_29175_length_1629_cov_21.996823	Viruses;Uroviricota;Caudoviricetes;Caudovirales;Siphoviridae;Unclassified Genus;Rhodococcus phage REQ3	238.226	25.6917	37.8629	198.441	248.501
LG1-NODE_29181_length_1629_cov_5.064168	Viruses;Uroviricota;Caudoviricetes;Caudovirales;Siphoviridae;NA;NA	91.8463	0	2.22723	0	19.814
LG1-NODE_29185_length_1629_cov_4.551461	Viruses;Uroviricota;Caudoviricetes;Caudovirales;Herelleviridae;Shalavirus;Bacillus virus Shbh1	72.7117	3.89269	4.45446	0	37.1513
LG1-NODE_29200_length_1629_cov_2.459339	Viruses;Uroviricota;Caudoviricetes;Caudovirales;NA;NA;NA	14.351	2.33561	14.477	28.1939	8.25586
LG1-NODE_29204_length_1628_cov_6.489510	Viruses;Uroviricota;Caudoviricetes;Caudovirales;Siphoviridae;Unclassified Genus;Bacillus phage vB_BanS-Tsamsa	84.2442	177.616	140.402	72.6981	77.6527
LG1-NODE_29205_length_1628_cov_5.689765	Viruses;Uroviricota;Caudoviricetes;Caudovirales;Autographiviridae;Nohivirus;Nohivirus S31C1	86.1588	84.1337	100.287	169.267	47.9134
LG1-NODE_29206_length_1628_cov_4.628099	Viruses;Uroviricota;Caudoviricetes;Caudovirales;Myoviridae;Unclassified Genus;Bacillus phage 0305phi8-36	73.7136	4.67409	0	13.0206	9.9131
LG1-NODE_29215_length_1628_cov_3.281627	Viruses;Uroviricota;Caudoviricetes;Caudovirales;Siphoviridae;NA;NA	50.738	1.55803	7.8001	11.9355	135.479
LG1-NODE_29230_length_1627_cov_4.147583	Viruses;Uroviricota;Caudoviricetes;Caudovirales;Siphoviridae;NA;NA	78.5485	5.45646	1.11498	0	43.8098
LG1-NODE_29240_length_1626_cov_9.150223	Viruses;Uroviricota;Caudoviricetes;Caudovirales;Siphoviridae;Oengusvirus;Faecalibacterium virus Oengus	144.733	18.7194	1.11567	24.9867	125.72
LG1-NODE_29245_length_1626_cov_4.312540	Viruses;Uroviricota;Caudoviricetes;Caudovirales;Myoviridae;Peduovirus;Escherichia virus fiAA91ss	53.6759	0	2.23134	2.17276	23.9861
LG1-NODE_29246_length_1626_cov_4.135582	Viruses;Uroviricota;Caudoviricetes;Caudovirales;Siphoviridae;NA;NA	72.8458	10.1397	8.92536	31.505	107.524
LG1-NODE_29250_length_1626_cov_3.409293	Viruses;Uroviricota;Caudoviricetes;Caudovirales;Siphoviridae;NA;NA	60.3853	2.33992	2.23134	19.5549	10.7524
LG1-NODE_29262_length_1625_cov_3.880892	Viruses;Uroviricota;Caudoviricetes;Caudovirales;Herelleviridae;Siminovitchvirus;Bacillus virus CP51	66.177	9.36545	3.34907	1.08705	52.9675
LG1-NODE_29268_length_1625_cov_2.974522	Viruses;Peploviricota;Herviviricetes;Herpesvirales;Unclassified Family;Unclassified Genus;Bufonid herpesvirus 1	47.9544	10.9264	0	0	24.8285
LG1-NODE_29275_length_1624_cov_9.200127	Viruses;Uroviricota;Caudoviricetes;Caudovirales;Myoviridae;Eponavirus;Faecalibacterium virus Epona	124.758	155.406	378.678	194.702	131.672
LG1-NODE_29405_length_1619_cov_9.015985	Viruses;Uroviricota;Caudoviricetes;Caudovirales;Myoviridae;Tigrvirus;Burkholderia virus phiE202	135.732	9.40016	4.48197	4.36431	142.047
LG1-NODE_29438_length_1618_cov_3.985925	Viruses;Uroviricota;Caudoviricetes;Caudovirales;Myoviridae;Peduovirus;Escherichia virus fiAA91ss	64.5368	7.83831	5.60594	3.27526	30.7543
LG1-NODE_29486_length_1616_cov_3.930173	Viruses;Uroviricota;Caudoviricetes;Caudovirales;Siphoviridae;NA;NA	39.5416	14.1264	11.2257	22.9552	4.16113
LG1-NODE_29488_length_1616_cov_3.864190	Viruses;Uroviricota;Caudoviricetes;Caudovirales;Siphoviridae;NA;NA	54.9724	4.7088	0	22.9552	48.2691
LG1-NODE_29496_length_1616_cov_3.222293	Viruses;Uroviricota;Caudoviricetes;Caudovirales;Guelinviridae;Gregsiragusavirus;Clostridium virus CPS1	34.7194	0	20.2063	2.18621	0
LG1-NODE_29506_length_1615_cov_18.127564	Viruses;Uroviricota;Caudoviricetes;Caudovirales;Myoviridae;Xuanwuvirus;Escherichia virus 520873	365.745	137.425	341.474	399.23	577.09
LG1-NODE_29517_length_1615_cov_3.291026	Viruses;Uroviricota;Caudoviricetes;Caudovirales;NA;NA;NA	55.9715	2.35586	1.12327	4.37512	56.6264
LG1-NODE_29518_length_1615_cov_3.272436	Viruses;Uroviricota;Caudoviricetes;Caudovirales;Siphoviridae;Unclassified Genus;Cyanophage KBS-S-2A	54.0415	1.57057	3.36981	41.5636	27.4805
LG1-NODE_29549_length_1613_cov_6.456354	Viruses;Uroviricota;Caudoviricetes;Caudovirales;Siphoviridae;Wbetavirus;Bacillus phage Gamma	112.082	5.50382	13.4959	0	118.396
LG1-NODE_29577_length_1612_cov_5.222222	Viruses;Uroviricota;Caudoviricetes;Caudovirales;Myoviridae;Libanvirus;Prochlorococcus virus PTIM40	82.1798	5.50724	6.75216	9.86234	53.3946
LG1-NODE_29600_length_1611_cov_7.311054	Unknown	120.928	7.08512	45.0423	96.4916	136.909
LG1-NODE_29604_length_1611_cov_4.573265	Viruses;Nucleocytoviricota;Megaviricetes;Imitervirales;Mimiviridae;Unclassified Genus;Moumouvirus	78.3612	6.29789	4.50424	0	124.387
LG1-NODE_29625_length_1610_cov_5.806431	Viruses;Uroviricota;Caudoviricetes;Caudovirales;NA;NA;NA	74.5378	7.87725	0	0	30.0718
LG1-NODE_29667_length_1609_cov_2.865508	Unknown	46.494	40.9872	134.167	61.4801	10.866
LG1-NODE_29707_length_1607_cov_5.087629	Viruses;Uroviricota;Caudoviricetes;Caudovirales;Siphoviridae;Unclassified Genus;Streptococcus phage 315.1	88.2546	2.36759	9.03089	9.89302	76.1567
LG1-NODE_29782_length_1604_cov_3.817947	Viruses;Uroviricota;Caudoviricetes;Caudovirales;Siphoviridae;NA;NA	64.1285	6.32537	2.26195	0	3.35381
LG1-NODE_29825_length_1602_cov_11.319974	Viruses;Uroviricota;Caudoviricetes;Caudovirales;Myoviridae;Lagaffevirus;Faecalibacterium virus Lagaffe	186.789	290.539	551.471	603.153	355.108
LG1-NODE_29830_length_1602_cov_4.767938	Viruses;Uroviricota;Caudoviricetes;Caudovirales;Siphoviridae;NA;NA	82.6929	1.58332	2.26477	2.20531	41.1354
LG1-NODE_29851_length_1601_cov_8.057568	Unknown	128.497	442.814	709.316	342.037	98.2827
LG1-NODE_29915_length_1599_cov_3.444948	Viruses;Uroviricota;Caudoviricetes;Caudovirales;Myoviridae;Unclassified Genus;Listeria phage B054	55.5569	1.58629	4.53803	2.20945	33.643
LG1-NODE_29925_length_1598_cov_5.587168	Viruses;Uroviricota;Caudoviricetes;Caudovirales;Siphoviridae;Unclassified Genus;Streptococcus phage phiARI0460-1	90.7022	4.76185	0	0	31.1392
LG1-NODE_29926_length_1598_cov_5.530136	Viruses;Uroviricota;Caudoviricetes;Caudovirales;Siphoviridae;NA;NA	47.7893	0	90.8176	0	0
LG1-NODE_29984_length_1596_cov_8.373134	Viruses;Uroviricota;Caudoviricetes;Caudovirales;NA;NA;NA	129.876	10.3303	2.27328	5.534	159.262
LG1-NODE_30006_length_1595_cov_4.494805	Viruses;Uroviricota;Caudoviricetes;Caudovirales;Siphoviridae;NA;NA	70.3531	288.633	236.57	203.779	36.2569
LG1-NODE_30011_length_1595_cov_3.841558	Viruses;Uroviricota;Caudoviricetes;Caudovirales;Myoviridae;Unclassified Genus;Bacillus phage 0305phi8-36	60.5818	0.795133	4.54942	22.1499	39.6297
LG1-NODE_30016_length_1595_cov_3.487662	Viruses;Uroviricota;Caudoviricetes;Caudovirales;Myoviridae;Donellivirus;Bacillus virus G	54.7191	0	0	0	38.7864
LG1-NODE_30024_length_1595_cov_2.218831	Viruses;Uroviricota;Caudoviricetes;Caudovirales;Myoviridae;Thornevirus;Bacillus virus SP15	40.0622	0	0	0	16.8637
LG1-NODE_30039_length_1594_cov_3.272255	Viruses;Uroviricota;Caudoviricetes;Caudovirales;Siphoviridae;Lentavirus;Eggerthella virus PMBT5	53.7757	1.59126	1.13807	0	27.8425
LG1-NODE_30051_length_1593_cov_4.576723	Viruses;Uroviricota;Caudoviricetes;Caudovirales;Siphoviridae;Unclassified Genus;Clostridium phage phiCT19406C	76.3116	2.38839	2.27756	5.54443	67.5393
LG1-NODE_30070_length_1593_cov_1.914824	Viruses;Uroviricota;Caudoviricetes;Caudovirales;NA;NA;NA	31.3073	1.59226	0	0	4.22121
LG1-NODE_30075_length_1592_cov_13.737801	Viruses;Uroviricota;Caudoviricetes;Caudovirales;Siphoviridae;Unclassified Genus;Streptococcus phage P9	214.394	324.229	508.216	407.217	101.373
LG1-NODE_30126_length_1590_cov_34.454723	Viruses;Uroviricota;Caudoviricetes;Caudovirales;Siphoviridae;NA;NA	532.248	27.9172	23.9596	26.6634	680.051
LG1-NODE_30127_length_1590_cov_25.480130	Viruses;Nucleocytoviricota;Megaviricetes;Algavirales;Phycodnaviridae;Unclassified Genus;Orpheovirus IHUMI-LCC2	545.971	1247.5	1888.24	2473.04	833.148
LG1-NODE_30129_length_1590_cov_12.041694	Viruses;Uroviricota;Caudoviricetes;Caudovirales;Siphoviridae;Unclassified Genus;Geobacillus virus E3	172.515	726.644	1275.56	583.263	1491.21
LG1-NODE_30172_length_1589_cov_3.256845	Viruses;Uroviricota;Caudoviricetes;Caudovirales;Siphoviridae;Unclassified Genus;Clostridium phage phiCD6356	41.1943	0.798136	2.2833	0	15.2346
LG1-NODE_30192_length_1588_cov_4.723418	Viruses;Uroviricota;Caudoviricetes;Caudovirales;NA;NA;NA	45.146	2.39591	13.7084	51.1693	13.5504
LG1-NODE_30251_length_1585_cov_6.930719	Viruses;Uroviricota;Caudoviricetes;Caudovirales;Myoviridae;Phabquatrovirus;Bordetella virus PHB04	96.3626	20.0037	13.7344	20.0607	65.3348
LG1-NODE_30253_length_1585_cov_5.473856	Viruses;Uroviricota;Caudoviricetes;Caudovirales;Siphoviridae;NA;NA	87.5129	0	76.6835	0	0
LG1-NODE_30254_length_1585_cov_4.540523	Viruses;Unclassified Phylum;Unclassified Class;Unclassified Order;Unclassified Family;Unclassifed Genus;Pacmanvirus A23	76.6967	5.60105	2.28906	0	12.7275
LG1-NODE_30307_length_1583_cov_4.566754	Viruses;Uroviricota;Caudoviricetes;Caudovirales;Siphoviridae;Fernvirus;Paenibacillus virus BN12	81.7163	1.60232	6.87586	1.11589	80.7097
LG1-NODE_30315_length_1583_cov_3.257199	Viruses;Uroviricota;Caudoviricetes;Caudovirales;NA;NA;NA	55.1339	0	0	0	14.4428
LG1-NODE_30341_length_1582_cov_3.124427	Viruses;Uroviricota;Caudoviricetes;Caudovirales;Podoviridae;Unclassified Genus;Erwinia phage PEp14	50.243	0	0	0	21.2528
LG1-NODE_30381_length_1580_cov_4.097705	Viruses;Uroviricota;Caudoviricetes;Caudovirales;Siphoviridae;Fernvirus;Paenibacillus virus Jacopo	67.0754	3.21073	8.03706	11.1801	56.1784
LG1-NODE_30384_length_1580_cov_3.612459	Unknown	59.1842	34.5153	173.371	14.5341	1.70238
LG1-NODE_30403_length_1579_cov_4.290026	Viruses;Uroviricota;Caudoviricetes;Caudovirales;Myoviridae;Fukuivirus;Microcystis virus Ma-LMM01	70.079	1.60638	12.6377	16.7808	32.3656
LG1-NODE_30418_length_1579_cov_2.181759	Viruses;Uroviricota;Caudoviricetes;Caudovirales;Siphoviridae;NA;NA	37.507	4.81914	0	2.23743	15.3311
LG1-NODE_30448_length_1577_cov_5.651774	Unknown	97.8397	8.04209	6.90201	0	69.0774
LG1-NODE_30453_length_1577_cov_3.855453	Viruses;Uroviricota;Caudoviricetes;Caudovirales;Siphoviridae;Unclassified Genus;Clostridium phage phiCD6356	62.2616	11.2589	2.30067	32.4839	28.1427
LG1-NODE_30455_length_1577_cov_3.779895	Viruses;Uroviricota;Caudoviricetes;Caudovirales;NA;NA;NA	69.1796	3.21684	9.2027	11.2014	144.124
LG1-NODE_30478_length_1576_cov_4.128863	Viruses;Uroviricota;Caudoviricetes;Caudovirales;Siphoviridae;Samwavirus;Corynebacterium virus Stiles	71.2013	0.80472	6.9064	6.72508	34.9873
LG1-NODE_30493_length_1575_cov_4.733553	Viruses;Uroviricota;Caudoviricetes;Caudovirales;NA;NA;NA	77.1837	90.1858	123.242	117.764	38.4251
LG1-NODE_30502_length_1575_cov_3.305263	Viruses;Uroviricota;Caudoviricetes;Caudovirales;Myoviridae;Lubbockvirus;Clostridium virus phiC2	54.4244	19.3255	10.3662	6.72935	17.0778
LG1-NODE_30507_length_1574_cov_48.389730	Viruses;Uroviricota;Caudoviricetes;Caudovirales;Siphoviridae;Wilnyevirus;Streptomyces virus BillNye	610.931	429.46	768.737	576.847	200.792
LG1-NODE_30519_length_1574_cov_4.294273	Viruses;Uroviricota;Caudoviricetes;Caudovirales;Siphoviridae;Halcyonevirus;Paenibacillus virus Scottie	72.2819	5.64019	4.61011	3.36681	20.5064
LG1-NODE_30537_length_1574_cov_2.198157	Viruses;Uroviricota;Caudoviricetes;Caudovirales;Siphoviridae;Unclassified Genus;Brevibacillus phage Sundance	36.636	6.44594	4.61011	0	22.2153
LG1-NODE_30541_length_1573_cov_9.021080	Viruses;Uroviricota;Caudoviricetes;Caudovirales;Siphoviridae;Unclassified Genus;Streptococcus phage phiARI0131-1	144.656	5.64378	29.9848	50.5343	293.257
LG1-NODE_30552_length_1573_cov_3.687088	Viruses;Uroviricota;Caudoviricetes;Caudovirales;NA;NA;NA	57.466	0.806254	2.30652	8.98388	5.12985
LG1-NODE_30583_length_1572_cov_2.878049	Viruses;Uroviricota;Caudoviricetes;Caudovirales;Siphoviridae;NA;NA	45.6054	0.806767	0	0	19.677
LG1-NODE_30617_length_1570_cov_4.542574	Viruses;Uroviricota;Caudoviricetes;Caudovirales;Siphoviridae;Delepquintavirus;Stenotrophomonas virus DLP5	78.4222	23.426	2.31093	5.62565	331.508
LG1-NODE_30629_length_1570_cov_3.009241	Viruses;Uroviricota;Caudoviricetes;Caudovirales;NA;NA;NA	51.6197	8.07795	28.8866	13.5016	11.1359
LG1-NODE_30697_length_1567_cov_8.011243	Viruses;Uroviricota;Caudoviricetes;Caudovirales;Siphoviridae;Oengusvirus;Faecalibacterium virus Oengus	135.264	4.85605	0	9.01827	64.3687
LG1-NODE_30721_length_1566_cov_37.910655	Viruses;Uroviricota;Caudoviricetes;Caudovirales;Siphoviridae;Unclassified Genus;Idiomarinaceae phage 1N2-2	533.439	660.844	770.347	1812.7	400.2
LG1-NODE_30819_length_1563_cov_3.385942	Viruses;Uroviricota;Caudoviricetes;Caudovirales;Siphoviridae;NA;NA	61.8221	1.62282	0	0	9.46491
LG1-NODE_30837_length_1562_cov_3.640345	Viruses;Uroviricota;Caudoviricetes;Caudovirales;Siphoviridae;Unclassified Genus;Planktothrix phage PaV-LD	58.8684	11.367	9.29107	13.5707	63.7138
LG1-NODE_30852_length_1561_cov_8.796149	Viruses;Uroviricota;Caudoviricetes;Caudovirales;Siphoviridae;Unclassified Genus;Streptococcus phage IC1	132.788	6.49962	16.2698	56.5809	40.4928
LG1-NODE_30854_length_1561_cov_5.266268	Viruses;Uroviricota;Caudoviricetes;Caudovirales;Siphoviridae;Unclassified Genus;Azospirillum phage Cd	77.8759	1858.89	2527.63	656.338	634.1
LG1-NODE_30855_length_1561_cov_4.913679	Viruses;Uroviricota;Caudoviricetes;Caudovirales;Siphoviridae;Wbetavirus;Bacillus virus Wbeta	103.834	12.1868	9.29701	9.05294	376.497
LG1-NODE_30871_length_1560_cov_12.635880	Viruses;Uroviricota;Caudoviricetes;Caudovirales;Siphoviridae;Shamshuipovirus;Escherichia virus HK022	200.809	23.5762	22.0946	43.029	203.456
LG1-NODE_30905_length_1559_cov_5.869016	Unknown	95.9702	3.25398	0	0	37.0941
LG1-NODE_30943_length_1558_cov_3.047904	Viruses;Nucleocytoviricota;Pokkesviricetes;Chitovirales;Poxviridae;Alphaentomopoxvirus;Anomala cuprea entomopoxvirus	49.0162	22.7924	2.32873	0	56.9717
LG1-NODE_30951_length_1557_cov_88.187750	Viruses;Uroviricota;Caudoviricetes;Caudovirales;Myoviridae;Toutatisvirus;Faecalibacterium virus Toutatis	673.656	140.915	172.437	545.706	424.107
LG1-NODE_30959_length_1557_cov_3.678429	Viruses;Uroviricota;Caudoviricetes;Caudovirales;Siphoviridae;Biseptimavirus;Staphylococcus virus StauST398-4	62.0604	112.406	87.3834	700.001	23.3216
LG1-NODE_31005_length_1556_cov_2.129913	Viruses;Nucleocytoviricota;Megaviricetes;Algavirales;Phycodnaviridae;Unclassified Genus;Orpheovirus IHUMI-LCC2	36.0582	0	0	0	9.50749
LG1-NODE_31011_length_1555_cov_7.571333	Viruses;Uroviricota;Caudoviricetes;Caudovirales;Siphoviridae;Slashvirus;Bacillus virus Staley	72.1629	79.1119	73.4965	92.0147	53.6221
LG1-NODE_31015_length_1555_cov_4.825333	Unknown	70.1583	1.63117	0	0	4.32437
LG1-NODE_31047_length_1554_cov_4.476985	Viruses;Uroviricota;Caudoviricetes;Caudovirales;Siphoviridae;Unclassified Genus;Clostridium phage vB_CpeS-CP51	71.2063	3.26445	0	1.13671	52.7912
LG1-NODE_31061_length_1554_cov_3.145430	Unknown	57.1657	44.8862	72.3764	77.2966	19.0394
LG1-NODE_31080_length_1553_cov_3.762350	Viruses;Uroviricota;Caudoviricetes;Caudovirales;Siphoviridae;Unclassified Genus;Thermoanaerobacterium phage THSA-485A	63.2238	0	0	0	8.65987
LG1-NODE_31084_length_1553_cov_3.002003	Viruses;Uroviricota;Caudoviricetes;Caudovirales;NA;NA;NA	47.167	0	2.33623	4.54979	12.9898
LG1-NODE_31125_length_1551_cov_3.368984	Viruses;Uroviricota;Caudoviricetes;Caudovirales;Myoviridae;Salmondvirus;Dickeya virus JA11	56.2714	13.083	3.50886	15.9448	120.527
LG1-NODE_31144_length_1550_cov_3.862207	Viruses;Uroviricota;Caudoviricetes;Caudovirales;Myoviridae;Becedseptimavirus;Bacillus virus BCD7	47.2583	9.00039	4.6815	2.2793	16.4856
LG1-NODE_31159_length_1550_cov_2.601338	Viruses;Uroviricota;Caudoviricetes;Caudovirales;Podoviridae;Unclassified Genus;Cellulophaga phage phi38:1	8.04396	24.5465	22.2371	11.3965	6.9413
LG1-NODE_31170_length_1549_cov_3.134538	Viruses;Uroviricota;Caudoviricetes;Caudovirales;Siphoviridae;Pushchinovirus;Bacillus virus B83	53.3256	9.82495	5.85565	2.28077	77.2719
LG1-NODE_31175_length_1549_cov_1.973896	Viruses;Uroviricota;Caudoviricetes;Caudovirales;Siphoviridae;Unclassified Genus;Paenibacillus phage PG1	35.215	0.818746	0	6.8423	21.7056
LG1-NODE_31177_length_1548_cov_25.267247	Unknown	367.48	1767.18	1589.08	1933.06	313.631
LG1-NODE_31201_length_1547_cov_17.052279	Viruses;Uroviricota;Caudoviricetes;Caudovirales;Siphoviridae;Cheoctovirus;Mycobacterium phage Bobi	262.943	660.763	885.346	1229.78	139.095
LG1-NODE_31204_length_1547_cov_6.483244	Viruses;Uroviricota;Caudoviricetes;Caudovirales;Podoviridae;Unclassified Genus;Flavobacterium phage vB_FspP_elemoE_6-9C	100.745	25.4139	11.7264	23.979	147.789
LG1-NODE_31218_length_1547_cov_3.427614	Viruses;Uroviricota;Caudoviricetes;Caudovirales;Siphoviridae;NA;NA	56.4169	0	2.34529	6.85115	85.1959
LG1-NODE_31229_length_1546_cov_40.957076	Viruses;Uroviricota;Caudoviricetes;Caudovirales;Siphoviridae;Unclassified Genus;Mycobacterium phage Xavia	773.21	1005.73	1584.09	1623.63	440.173
LG1-NODE_31235_length_1546_cov_4.488263	Viruses;Uroviricota;Caudoviricetes;Caudovirales;Siphoviridae;Unclassified Genus;Clostridium phage phiCD211	72.5829	9.02368	91.5254	39.9909	19.138
LG1-NODE_31237_length_1546_cov_3.918176	Viruses;Nucleocytoviricota;Megaviricetes;Algavirales;Phycodnaviridae;Unclassified Genus;Aureococcus anophagefferens virus	63.51	7.38302	0	0	45.2352
LG1-NODE_31279_length_1544_cov_59.799866	Unknown	925.622	305.56	458.22	679.582	495.619
LG1-NODE_31309_length_1544_cov_2.725991	Viruses;Uroviricota;Caudoviricetes;Caudovirales;Siphoviridae;Samwavirus;NA	43.4043	13.1424	14.0991	21.7375	60.1014
LG1-NODE_31311_length_1544_cov_2.012089	Viruses;Nucleocytoviricota;Megaviricetes;Algavirales;Phycodnaviridae;Phaeovirus;Ectocarpus siliculosus virus 1	32.3009	1.6428	27.0232	5.72039	0.871035
LG1-NODE_31314_length_1543_cov_14.729839	Viruses;Uroviricota;Caudoviricetes;Caudovirales;NA;NA;NA	197.971	27.1237	38.7976	180.881	129.868
LG1-NODE_31319_length_1543_cov_5.071237	Viruses;Uroviricota;Caudoviricetes;Caudovirales;Siphoviridae;NA;NA	77.7743	4.10965	15.2839	24.0412	16.5604
LG1-NODE_31328_length_1543_cov_3.401882	Viruses;Uroviricota;Caudoviricetes;Caudovirales;Siphoviridae;Unclassified Genus;Clostridium phage phiSM101	56.5631	33.6991	108.163	147.681	54.0391
LG1-NODE_31346_length_1542_cov_11.322125	Viruses;Uroviricota;Caudoviricetes;Caudovirales;Siphoviridae;Unclassified Genus;Streptomyces phage phiSASD1	184.96	9.86955	11.7645	8.01892	115.126
LG1-NODE_31370_length_1542_cov_2.212508	Viruses;Uroviricota;Caudoviricetes;Caudovirales;Myoviridae;Gofduovirus;Edwardsiella virus GF2	32.3427	4.11231	18.8231	4.58224	19.1876
LG1-NODE_31384_length_1541_cov_3.355316	Unknown	51.5797	0	0	0	54.982
LG1-NODE_31393_length_1540_cov_75.997980	Viruses;Uroviricota;Caudoviricetes;Caudovirales;Myoviridae;Peduovirus;Escherichia virus fiAA91ss	1182.04	191.883	167.272	120.44	2157.92
LG1-NODE_31439_length_1538_cov_168.204990	Viruses;Uroviricota;Caudoviricetes;Caudovirales;Siphoviridae;Hubeivirus;Bacillus virus MY192	1633.5	29.6857	71.9498	20.6737	1127.14
LG1-NODE_31455_length_1538_cov_4.051247	Viruses;Uroviricota;Caudoviricetes;Caudovirales;Siphoviridae;NA;NA	63.8404	2.47381	3.53852	4.59416	69.9547
LG1-NODE_31497_length_1536_cov_9.035111	Viruses;Uroviricota;Caudoviricetes;Caudovirales;Siphoviridae;Unclassified Genus;Rhizobium phage 16-3	134.95	361.646	444.072	342.711	116.451
LG1-NODE_31498_length_1536_cov_6.858204	Viruses;Uroviricota;Caudoviricetes;Caudovirales;Demerecviridae;Myunavirus;Pectobacterium virus My1	67.9822	9.9081	1.18104	1.15003	79.677
LG1-NODE_31525_length_1535_cov_646.182432	Viruses;Uroviricota;Caudoviricetes;Caudovirales;Siphoviridae;Hubeivirus;Bacillus virus MY192	9962.32	493.25	2159.17	1957.48	7744.22
LG1-NODE_31552_length_1535_cov_3.302703	Unknown	52.7966	14.0456	14.1817	4.60314	247.948
LG1-NODE_31563_length_1534_cov_32.754564	Viruses;Uroviricota;Caudoviricetes;Caudovirales;Siphoviridae;Waukeshavirus;Bacillus virus BMBtp3	296.667	18.1885	36.66	14.97	118.356
LG1-NODE_31565_length_1534_cov_18.855984	Viruses;Uroviricota;Caudoviricetes;Caudovirales;NA;NA;NA	297.683	3.30701	1.18258	2.30307	26.3014
LG1-NODE_31646_length_1532_cov_3.875423	Viruses;Uroviricota;Caudoviricetes;Caudovirales;Siphoviridae;NA;NA	61.0385	6.62265	2.36825	20.7547	51.7936
LG1-NODE_31651_length_1532_cov_3.392688	Viruses;Uroviricota;Caudoviricetes;Caudovirales;NA;NA;NA	55.952	0	1.18413	0	18.435
LG1-NODE_31720_length_1529_cov_18.344640	Viruses;Uroviricota;Caudoviricetes;Caudovirales;Siphoviridae;Unclassified Genus;Lactobacillus phage phiJB	177.359	27.372	78.3056	196.401	43.979
LG1-NODE_31740_length_1528_cov_140.154786	Viruses;Uroviricota;Caudoviricetes;Caudovirales;NA;NA;NA	963.873	64.7399	127.033	194.218	296.613
LG1-NODE_31768_length_1527_cov_61.431386	Viruses;Uroviricota;Caudoviricetes;Caudovirales;Siphoviridae;NA;NA	778.748	6.64434	23.7601	33.5476	526.678
LG1-NODE_31770_length_1527_cov_25.798234	Viruses;Uroviricota;Caudoviricetes;Caudovirales;Myoviridae;Lubbockvirus;Clostridium virus phiCD119	352.121	21.5941	20.196	1.15681	217.541
LG1-NODE_31779_length_1527_cov_4.545516	Viruses;Uroviricota;Caudoviricetes;Caudovirales;Siphoviridae;NA;NA	43.8875	15.7803	0	0	24.6605
LG1-NODE_31863_length_1523_cov_7.714578	Viruses;Uroviricota;Caudoviricetes;Caudovirales;Siphoviridae;Colossusvirus;Caulobacter virus CcrPW	119.728	1.66545	0	0	0
LG1-NODE_31866_length_1523_cov_5.256812	Viruses;Uroviricota;Caudoviricetes;Caudovirales;Siphoviridae;Unclassified Genus;Planktothrix phage PaV-LD	83.9123	1.66545	4.76449	12.7584	1.76609
LG1-NODE_31884_length_1523_cov_2.559264	Viruses;Uroviricota;Caudoviricetes;Caudovirales;Siphoviridae;Unclassified Genus;Enterococcus phage IME-EFm1	47.0727	0	0	3.47956	9.7135
LG1-NODE_31907_length_1522_cov_3.074983	Viruses;NA;NA;NA;NA;NA;NA	50.1757	73.3278	102.504	48.7458	61.8538
LG1-NODE_31967_length_1519_cov_5.297131	Viruses;Uroviricota;Caudoviricetes;Caudovirales;Myoviridae;NA;NA	84.1332	124.403	136.146	90.7067	131.92
LG1-NODE_31972_length_1519_cov_3.905055	Viruses;Uroviricota;Caudoviricetes;Caudovirales;Myoviridae;NA;NA	54.3788	1.66983	5.9713	13.9549	30.1026
LG1-NODE_32040_length_1517_cov_2.853625	Viruses;Uroviricota;Caudoviricetes;Caudovirales;Myoviridae;NA;NA	46.2316	1.67203	4.78334	4.65776	21.2769
LG1-NODE_32041_length_1517_cov_2.818057	Viruses;Uroviricota;Caudoviricetes;Caudovirales;Siphoviridae;Poushouvirus;Corynebacterium virus Poushou	45.2042	0	2.39167	2.32888	12.4115
LG1-NODE_32048_length_1516_cov_32.125941	Viruses;Uroviricota;Caudoviricetes;Caudovirales;Siphoviridae;Unclassified Genus;Escherichia phage HK639	276.544	22.5874	35.8987	29.1302	337.107
LG1-NODE_32073_length_1515_cov_5.640411	Viruses;Uroviricota;Caudoviricetes;Caudovirales;Siphoviridae;Maenadvirus;Lactobacillus virus P1	85.3841	2.51136	4.78965	2.33195	55.9256
LG1-NODE_32082_length_1515_cov_4.286986	Unknown	65.8383	15.0682	13.1715	38.4772	12.4279
LG1-NODE_32099_length_1514_cov_3.920493	Viruses;Uroviricota;Caudoviricetes;Caudovirales;Siphoviridae;Bembunaquatrovirus;Bacillus virus BMBtp14	64.8524	24.2925	41.9371	37.3359	32.8669
LG1-NODE_32101_length_1514_cov_3.840302	Viruses;Uroviricota;Caudoviricetes;Caudovirales;Myoviridae;Nerrivikvirus;Synechococcus virus SRIM2	61.7642	19.2665	14.3784	61.8375	1.77659
LG1-NODE_32115_length_1514_cov_2.952707	Viruses;NA;NA;NA;NA;NA;NA	47.3526	4.18837	1.1982	0	19.5425
LG1-NODE_32132_length_1513_cov_3.754458	Unknown	61.805	0.838227	0	0	27.5553
LG1-NODE_32193_length_1511_cov_3.353709	Viruses;Uroviricota;Caudoviricetes;Caudovirales;Siphoviridae;Wanderervirus;Paenibacillus virus Wanderer	52.6038	20.1441	26.4128	90.0179	8.90058
LG1-NODE_32198_length_1511_cov_2.870879	Unknown	47.4466	7.55403	37.2181	21.0431	20.4713
LG1-NODE_32234_length_1510_cov_2.694158	Viruses;Uroviricota;Caudoviricetes;Caudovirales;NA;NA;NA	43.3495	2.51968	3.60413	67.8506	3.56259
LG1-NODE_32268_length_1509_cov_2.676066	Viruses;NA;NA;NA;NA;NA;NA	44.411	5.0427	2.40435	7.02367	32.9758
LG1-NODE_32275_length_1508_cov_16.529938	Viruses;Uroviricota;Caudoviricetes;Caudovirales;Siphoviridae;Unclassified Genus;Clostridium phage phiCT19406C	238.738	1258.99	1011.7	1095.25	259.522
LG1-NODE_32328_length_1507_cov_3.273416	Unknown	52.7435	24.4054	13.2415	5.86083	24.9878
LG1-NODE_32340_length_1506_cov_4.568573	Viruses;Uroviricota;Caudoviricetes;Caudovirales;Siphoviridae;NA;NA	66.2318	240.005	273.437	303.793	64.2969
LG1-NODE_32367_length_1505_cov_4.014483	Viruses;Nucleocytoviricota;Megaviricetes;Algavirales;Phycodnaviridae;Prasinovirus;Ostreococcus mediterraneus virus 1	74.5603	5.89878	14.4644	48.1227	117.956
LG1-NODE_32392_length_1504_cov_4.628709	Viruses;Uroviricota;Caudoviricetes;Caudovirales;Myoviridae;Svunavirus;Bacillus virus 1	74.6099	4.21622	1.20617	1.1745	21.4608
LG1-NODE_32445_length_1502_cov_18.504492	Viruses;Uroviricota;Caudoviricetes;Caudovirales;Myoviridae;Tijeunavirus;Tetrasphaera virus TJE1	266.67	11.8211	42.2722	0	16.117
LG1-NODE_32463_length_1502_cov_2.536282	Viruses;Uroviricota;Caudoviricetes;Caudovirales;Siphoviridae;Psimunavirus;Methanothermobacter phage psiM100	28.016	10.1324	14.4933	25.8735	0
LG1-NODE_32470_length_1501_cov_10.555325	Viruses;Uroviricota;Caudoviricetes;Caudovirales;Unclassified Family;Unclassified Genus;Streptococcus phage 315.5	96.5637	2.53479	7.25149	25.8908	86.9108
LG1-NODE_32487_length_1500_cov_46.920415	Viruses;Uroviricota;Caudoviricetes;Caudovirales;NA;NA;NA	545.481	42.2746	42.3285	61.2371	531.675
LG1-NODE_32498_length_1500_cov_4.984775	Unknown	80.0039	0	0	2.35527	44.8293
LG2-NODE_110_length_68036_cov_44.971963	Viruses;NA;NA;NA;NA;NA;NA	536.465	601.181	1036.84	664.147	128.684
LG2-NODE_136_length_63212_cov_59.374638	Viruses;NA;NA;NA;NA;NA;NA	175.818	290.696	495.247	314.548	32.7433
LG2-NODE_149_length_60722_cov_38.203768	Viruses;NA;NA;NA;NA;NA;NA	146.273	253.451	368.749	196.887	27.9066
LG2-NODE_240_length_48110_cov_7.139652	Viruses;NA;NA;NA;NA;NA;NA	107.486	97.1675	284.574	122.304	44.1957
LG2-NODE_258_length_46696_cov_6.821359	Viruses;NA;NA;NA;NA;NA;NA	46.4257	52.1462	102.366	55.1922	17.1652
LG2-NODE_301_length_43213_cov_6.001228	Viruses;NA;NA;NA;NA;NA;NA	78.4434	69.0277	165.527	74.7656	29.8772
LG2-NODE_324_length_41682_cov_7.109184	Viruses;NA;NA;NA;NA;NA;NA	88.6532	83.3383	209.776	98.8285	37.2663
LG2-NODE_325_length_41658_cov_7.449415	Viruses;NA;NA;NA;NA;NA;NA	102.883	101.105	257.014	116.144	40.0641
LG2-NODE_379_length_38053_cov_69.224091	Viruses;Uroviricota;Caudoviricetes;Caudovirales;NA;NA;NA	200.4	824.44	1321.53	1033.52	521.793
LG2-NODE_382_length_37949_cov_7.253681	Viruses;Nucleocytoviricota;Megaviricetes;Imitervirales;Mimiviridae;Unclassified Genus;Moumouvirus	55.3196	54.5072	119.364	58.8834	19.5978
LG2-NODE_419_length_36188_cov_42.196911	Viruses;NA;NA;NA;NA;NA;NA	853.851	468.352	144.172	158.301	271.109
LG2-NODE_471_length_33684_cov_52.135954	Viruses;Uroviricota;Caudoviricetes;Caudovirales;NA;NA;NA	9.16121	387.053	23.8581	77.6665	4.59153
LG2-NODE_486_length_33240_cov_55.136387	Viruses;NA;NA;NA;NA;NA;NA	167.948	730.381	1046.1	705.997	338.768
LG2-NODE_495_length_32883_cov_11.807938	Viruses;Uroviricota;Caudoviricetes;Caudovirales;NA;NA;NA	14.3135	75.7865	143.436	85.5212	9.89752
LG2-NODE_550_length_30869_cov_682.628967	Viruses;Uroviricota;Caudoviricetes;Caudovirales;NA;NA;NA	922.518	3682.9	3332.8	2232.03	9908.07
LG2-NODE_624_length_28915_cov_19.123250	Viruses;NA;NA;NA;NA;NA;NA	2193.35	253.779	563.83	1832.19	2114.13
LG2-NODE_650_length_28140_cov_131.555528	Viruses;Uroviricota;Caudoviricetes;Caudovirales;NA;NA;NA	653.924	877.22	820.075	985.486	353.807
LG2-NODE_657_length_28035_cov_90.247212	Viruses;NA;NA;NA;NA;NA;NA	455.297	995.002	1616.72	774.001	92.153
LG2-NODE_659_length_27989_cov_94.229899	Viruses;Uroviricota;Caudoviricetes;Caudovirales;NA;NA;NA	8.40816	418.547	469.124	160.937	93.6979
LG2-NODE_678_length_27472_cov_14.603494	Viruses;NA;NA;NA;NA;NA;NA	87.0822	178.242	98.7205	34.5292	35.9326
LG2-NODE_685_length_27274_cov_22.518976	Viruses;NA;NA;NA;NA;NA;NA	28.6286	104.578	175.262	53.9509	69.379
LG2-NODE_723_length_26543_cov_37.242336	Viruses;Uroviricota;Caudoviricetes;Caudovirales;NA;NA;NA	1997.31	431.267	125.618	191.799	1469.93
LG2-NODE_775_length_25246_cov_3100.429122	Viruses;NA;NA;NA;NA;NA;NA	5134.6	23781.1	10054.5	9576.12	3009.75
LG2-NODE_796_length_24785_cov_49.916741	Viruses;Uroviricota;Caudoviricetes;Caudovirales;NA;NA;NA	43.6397	162.31	122.598	357.852	39.9909
LG2-NODE_842_length_23899_cov_6.897291	Viruses;Hofneiviricota;Faserviricetes;Tubulavirales;Inoviridae;Saetivirus;Vibrio virus VFJ	97.7537	92.7073	230.906	114.048	34.5519
LG2-NODE_913_length_22690_cov_11.957367	Viruses;Uroviricota;Caudoviricetes;Caudovirales;NA;NA;NA	1.85456	157.622	13.2718	8.25228	3.25995
LG2-NODE_932_length_22403_cov_12.570208	Viruses;Uroviricota;Caudoviricetes;Caudovirales;NA;NA;NA	19.4093	97.4828	77.493	78.1394	24.1325
LG2-NODE_941_length_22277_cov_24.182387	Viruses;Uroviricota;Caudoviricetes;Caudovirales;NA;NA;NA	86.4715	318.981	601.708	196.572	225.243
LG2-NODE_966_length_21823_cov_47.681183	Viruses;Uroviricota;Caudoviricetes;Caudovirales;NA;NA;NA	51.2769	362.287	210.727	107.737	43.5084
LG2-NODE_981_length_21576_cov_26.974769	Viruses;NA;NA;NA;NA;NA;NA	509.682	339.102	587.457	1012.83	342.266
LG2-NODE_983_length_21543_cov_6.161811	Viruses;Uroviricota;Caudoviricetes;Caudovirales;Herelleviridae;Goettingenvirus;Bacillus virus vBBmeMGoe8	45.0706	48.5678	114.522	48.05	22.9109
LG2-NODE_1062_length_20563_cov_100.227960	Viruses;Uroviricota;Caudoviricetes;Caudovirales;NA;NA;NA	339.701	1000.01	1268.52	1063.15	192.677
LG2-NODE_1153_length_19642_cov_51.408638	Viruses;Uroviricota;Caudoviricetes;Caudovirales;NA;NA;NA	24.756	671.245	82.1979	95.6882	8.14787
LG2-NODE_1258_length_18437_cov_15.382929	Viruses;Uroviricota;Caudoviricetes;Caudovirales;NA;NA;NA	19.4424	105.933	80.5842	84.1214	26.9165
LG2-NODE_1260_length_18427_cov_27.438711	Viruses;NA;NA;NA;NA;NA;NA	254.749	147.148	452.659	413.742	419.439
LG2-NODE_1443_length_16846_cov_18.362575	Viruses;Uroviricota;Caudoviricetes;Caudovirales;NA;NA;NA	178.833	241.738	151.299	97.414	72.4091
LG2-NODE_1468_length_16631_cov_17.095620	Viruses;Uroviricota;Caudoviricetes;Caudovirales;NA;NA;NA	33.3613	94.8643	114.096	118.96	30.4055
LG2-NODE_1513_length_16323_cov_12.098660	Viruses;Uroviricota;Caudoviricetes;Caudovirales;NA;NA;NA	101.4	45.0639	52.4564	172.068	148.47
LG2-NODE_1573_length_15861_cov_8.110148	Viruses;Uroviricota;Caudoviricetes;Caudovirales;NA;NA;NA	28.6922	107.865	17.7279	4.90032	13.6514
LG2-NODE_1632_length_15376_cov_83.123360	Viruses;Uroviricota;Caudoviricetes;Caudovirales;Siphoviridae;NA;NA	45.4095	542.647	727.827	767.654	242.019
LG2-NODE_1648_length_15248_cov_11.998552	Viruses;NA;NA;NA;NA;NA;NA	11.141	147.634	57.2254	73.7954	32.8987
LG2-NODE_1662_length_15159_cov_37.990334	Viruses;NA;NA;NA;NA;NA;NA	3942.92	424.252	612.711	2598.35	4150.5
LG2-NODE_1702_length_14899_cov_45.816155	Viruses;Uroviricota;Caudoviricetes;Caudovirales;Siphoviridae;Unclassified Genus;Riemerella phage RAP44	353.566	198.761	906.127	310.988	354.024
LG2-NODE_1749_length_14641_cov_13.643905	Viruses;Uroviricota;Caudoviricetes;Caudovirales;NA;NA;NA	20.6511	90.0873	134.932	79.9917	36.3754
LG2-NODE_1752_length_14631_cov_90.563186	Viruses;Uroviricota;Caudoviricetes;Caudovirales;NA;NA;NA	1294.77	1171.59	1901.86	2728.34	1101.11
LG2-NODE_1845_length_14010_cov_75.324973	Viruses;Uroviricota;Caudoviricetes;Caudovirales;NA;NA;NA	169.312	443.114	612.204	500.432	82.939
LG2-NODE_1868_length_13895_cov_649.523194	Unknown	46.7723	4257.61	3445.9	1415.96	1039.9
LG2-NODE_1884_length_13842_cov_6.079930	Viruses;Uroviricota;Caudoviricetes;Caudovirales;NA;NA;NA	35.6921	70.6409	80.9927	98.5192	28.662
LG2-NODE_1896_length_13758_cov_7.364738	Viruses;Uroviricota;Caudoviricetes;Caudovirales;Siphoviridae;Unclassified Genus;Geobacillus virus E3	16.8788	61.3931	63.9503	61.6295	20.528
LG2-NODE_2058_length_12989_cov_27.809881	Viruses;Uroviricota;Caudoviricetes;Caudovirales;Siphoviridae;NA;NA	32.3966	290.77	324.576	165.779	102.919
LG2-NODE_2070_length_12917_cov_87.626963	Viruses;Uroviricota;Caudoviricetes;Caudovirales;NA;NA;NA	15.5647	433.481	548.142	174.225	110.885
LG2-NODE_2105_length_12738_cov_8.958369	Viruses;Uroviricota;Caudoviricetes;Caudovirales;NA;NA;NA	21.4116	98.8664	67.9319	36.0558	26.8173
LG2-NODE_2119_length_12648_cov_7.776066	Viruses;Uroviricota;Caudoviricetes;Caudovirales;NA;NA;NA	63.3363	76.8082	49.3393	4.46921	4.25325
LG2-NODE_2134_length_12559_cov_30.308061	Viruses;NA;NA;NA;NA;NA;NA	1615.23	332.838	97.3557	190.021	1190.25
LG2-NODE_2155_length_12477_cov_5.186121	Viruses;Uroviricota;Caudoviricetes;Caudovirales;NA;NA;NA	19.2363	59.9712	80.5482	61.0196	10.7789
LG2-NODE_2188_length_12311_cov_5.856234	Viruses;Uroviricota;Caudoviricetes;Caudovirales;NA;NA;NA	322.565	40.0735	36.5439	86.9524	365.196
LG2-NODE_2281_length_11987_cov_17.489440	Viruses;Uroviricota;Caudoviricetes;Caudovirales;NA;NA;NA	54.4772	178.063	91.4077	43.6198	119.936
LG2-NODE_2285_length_11966_cov_4.956847	Viruses;NA;NA;NA;NA;NA;NA	700.33	53.0994	34.5655	23.472	557.35
LG2-NODE_2294_length_11920_cov_135.587695	Viruses;Uroviricota;Caudoviricetes;Caudovirales;NA;NA;NA	442.844	530.383	1586.25	1966.37	487.97
LG2-NODE_2324_length_11817_cov_8.145213	Viruses;Uroviricota;Caudoviricetes;Caudovirales;Siphoviridae;NA;NA	9.75968	105.928	19.6499	28.9999	3.30045
LG2-NODE_2351_length_11716_cov_14.240717	Viruses;Uroviricota;Caudoviricetes;Caudovirales;NA;NA;NA	4.65586	160.641	48.4642	21.259	11.8233
LG2-NODE_2416_length_11444_cov_65.875582	Viruses;NA;NA;NA;NA;NA;NA	84.2994	418.017	50.7258	274.446	168.756
LG2-NODE_2500_length_11133_cov_12.003520	Viruses;Uroviricota;Caudoviricetes;Caudovirales;NA;NA;NA	265.982	93.8676	101.353	115.352	243.535
LG2-NODE_2524_length_11038_cov_61.427297	Viruses;Uroviricota;Caudoviricetes;Caudovirales;Siphoviridae;NA;NA	216.735	619.067	714.259	666.381	106.001
LG2-NODE_2531_length_10981_cov_43.219293	Viruses;Uroviricota;Caudoviricetes;Caudovirales;Herelleviridae;Grisebachstrassevirus;Bacillus virus vBBsuMGoe3	176.417	519.607	561.521	279.744	236.986
LG2-NODE_2569_length_10843_cov_10.798480	Viruses;Uroviricota;Caudoviricetes;Caudovirales;NA;NA;NA	38.9521	140.824	122.132	73.3104	38.6979
LG2-NODE_2628_length_10627_cov_4.826428	Viruses;NA;NA;NA;NA;NA;NA	137.564	33.4155	88.2544	6.98137	229.314
LG2-NODE_2639_length_10604_cov_6.216229	Viruses;Uroviricota;Caudoviricetes;Caudovirales;Siphoviridae;NA;NA	9.11241	52.5044	57.9945	25.6539	7.8633
LG2-NODE_2676_length_10431_cov_58.347051	Viruses;Uroviricota;Caudoviricetes;Caudovirales;NA;NA;NA	199.465	368.641	459.476	293.647	182.953
LG2-NODE_2677_length_10430_cov_22.112578	Viruses;Uroviricota;Caudoviricetes;Caudovirales;NA;NA;NA	26.1496	134.484	199.323	65.374	82.3947
LG2-NODE_2678_length_10430_cov_8.167807	Viruses;Uroviricota;Caudoviricetes;Caudovirales;NA;NA;NA	0.896558	107.369	478.479	32.5177	47.5801
LG2-NODE_2805_length_10041_cov_5.142099	Viruses;Uroviricota;Caudoviricetes;Caudovirales;NA;NA;NA	18.3154	59.4901	69.9183	48.2032	13.6617
LG2-NODE_2807_length_10039_cov_4.992889	Viruses;Uroviricota;Caudoviricetes;Caudovirales;Siphoviridae;NA;NA	19.7163	54.954	42.1039	14.7806	25.3194
LG2-NODE_2844_length_9944_cov_8.600566	Viruses;Uroviricota;Caudoviricetes;Caudovirales;Myoviridae;NA;NA	26.3305	75.375	113.471	71.0561	19.881
LG2-NODE_3018_length_9402_cov_24.472023	Viruses;Uroviricota;Caudoviricetes;Caudovirales;NA;NA;NA	1695.77	126.257	605.658	3728.3	1912.61
LG2-NODE_3023_length_9391_cov_83.432841	Viruses;Uroviricota;Caudoviricetes;Caudovirales;Myoviridae;Loughboroughvirus;Salmonella virus ZCSE2	2470.63	654.039	1399.15	1399.09	1561.98
LG2-NODE_3030_length_9382_cov_4.903399	Viruses;Uroviricota;Caudoviricetes;Caudovirales;NA;NA;NA	8.13977	61.6411	52.0132	30.5016	16.7715
LG2-NODE_3059_length_9294_cov_64.267778	Viruses;NA;NA;NA;NA;NA;NA	382.335	785.314	1311.86	773.94	93.9128
LG2-NODE_3066_length_9278_cov_120.329936	Viruses;Uroviricota;Caudoviricetes;Caudovirales;NA;NA;NA	220.726	1593.29	674.952	562.227	189.744
LG2-NODE_3078_length_9244_cov_4.319186	Viruses;Uroviricota;Caudoviricetes;Caudovirales;NA;NA;NA	12.982	43.6283	41.2113	33.4411	7.85627
LG2-NODE_3126_length_9124_cov_14.665785	Viruses;Uroviricota;Caudoviricetes;Caudovirales;NA;NA;NA	48.3407	125.1	174.37	193.799	50.853
LG2-NODE_3128_length_9122_cov_11.907908	Viruses;Uroviricota;Caudoviricetes;Caudovirales;Siphoviridae;Unclassified Genus;Riemerella phage RAP44	58.7733	73.2692	40.1715	82.6876	58.3832
LG2-NODE_3192_length_8981_cov_24.169617	Viruses;Uroviricota;Caudoviricetes;Caudovirales;NA;NA;NA	79.9996	218.034	197.951	206.326	112.161
LG2-NODE_3203_length_8939_cov_23.219496	Viruses;Uroviricota;Caudoviricetes;Caudovirales;NA;NA;NA	234.501	106.833	177.775	131.214	428.483
LG2-NODE_3232_length_8860_cov_9.808859	Viruses;Uroviricota;Caudoviricetes;Caudovirales;Myoviridae;NA;NA	6.86029	48.0957	48.5256	83.139	38.4034
LG2-NODE_3259_length_8803_cov_15.258345	Viruses;Uroviricota;Caudoviricetes;Caudovirales;NA;NA;NA	97.197	202.417	141.574	87.49	197.538
LG2-NODE_3295_length_8741_cov_9.289892	Viruses;Uroviricota;Caudoviricetes;Caudovirales;NA;NA;NA	5.88389	54.2639	115.598	33.7488	5.69277
LG2-NODE_3356_length_8603_cov_6.004562	Viruses;NA;NA;NA;NA;NA;NA	450.906	25.7982	46.8122	40.0394	161.173
LG2-NODE_3399_length_8517_cov_34.720752	Viruses;Uroviricota;Caudoviricetes;Caudovirales;Siphoviridae;NA;NA	99.5459	288.432	311.825	228.144	85.1108
LG2-NODE_3484_length_8308_cov_8.920271	Viruses;Uroviricota;Caudoviricetes;Caudovirales;NA;NA;NA	4.8774	32.973	52.4048	79.3076	35.7749
LG2-NODE_3496_length_8275_cov_10.522506	Viruses;Uroviricota;Caudoviricetes;Caudovirales;Siphoviridae;NA;NA	29.1928	119.697	61.8212	45.2554	21.128
LG2-NODE_3531_length_8202_cov_8.908064	Viruses;Uroviricota;Caudoviricetes;Caudovirales;NA;NA;NA	47.5042	59.8401	64.8044	13.1375	2.29557
LG2-NODE_3563_length_8148_cov_575.789448	Viruses;Uroviricota;Caudoviricetes;Caudovirales;Siphoviridae;Unclassified Genus;Streptococcus phage P9	36.9163	3424.77	2739.6	1100.46	869.516
LG2-NODE_3608_length_8067_cov_79.729281	Viruses;Uroviricota;Caudoviricetes;Caudovirales;NA;NA;NA	352.197	533.738	827.096	864.724	616.84
LG2-NODE_3614_length_8059_cov_5.372314	Viruses;Uroviricota;Caudoviricetes;Caudovirales;Siphoviridae;NA;NA	8.70247	36.3523	52.4483	34.1937	2.83694
LG2-NODE_3648_length_7988_cov_8.592966	Viruses;Uroviricota;Caudoviricetes;Caudovirales;NA;NA;NA	12.4869	67.0001	78.5769	15.922	91.4207
LG2-NODE_3685_length_7913_cov_13.223594	Viruses;Uroviricota;Caudoviricetes;Caudovirales;NA;NA;NA	117.583	108.985	297.571	237.075	59.8252
LG2-NODE_3745_length_7787_cov_8698.979565	Viruses;Uroviricota;Caudoviricetes;Caudovirales;NA;NA;NA	39249.5	113322	24785.1	5354.26	17180.3
LG2-NODE_3823_length_7674_cov_48.207770	Viruses;Uroviricota;Caudoviricetes;Caudovirales;Siphoviridae;NA;NA	277.625	319.951	673.484	747.417	640.894
LG2-NODE_3924_length_7534_cov_7.775505	Viruses;NA;NA;NA;NA;NA;NA	15.308	75.2458	23.597	59.3195	26.9547
LG2-NODE_3929_length_7530_cov_9.832241	Viruses;Uroviricota;Caudoviricetes;Caudovirales;Siphoviridae;NA;NA	4.34646	67.5383	44.8099	21.5822	41.2572
LG2-NODE_4000_length_7408_cov_9.819393	Viruses;Uroviricota;Caudoviricetes;Caudovirales;NA;NA;NA	674.909	87.14	69.7911	254.667	452.408
LG2-NODE_4007_length_7379_cov_13.853768	Viruses;Uroviricota;Caudoviricetes;Caudovirales;Siphoviridae;NA;NA	122.079	84.9043	213.392	227.659	58.8692
LG2-NODE_4014_length_7371_cov_9.170448	Viruses;Uroviricota;Caudoviricetes;Caudovirales;Myoviridae;NA;NA	74.4265	100.826	162.679	27.0804	6.56839
LG2-NODE_4025_length_7347_cov_211.657296	Viruses;Uroviricota;Caudoviricetes;Caudovirales;NA;NA;NA	1366.96	2447.92	6667.68	6869.39	1756.38
LG2-NODE_4058_length_7307_cov_92.810397	Viruses;Uroviricota;Caudoviricetes;Caudovirales;NA;NA;NA	15.7835	554.886	920.074	227.002	280.129
LG2-NODE_4076_length_7269_cov_7.919046	Viruses;Uroviricota;Caudoviricetes;Caudovirales;NA;NA;NA	10.2915	63.8568	114.55	42.0411	5.9205
LG2-NODE_4099_length_7226_cov_35.461721	Viruses;NA;NA;NA;NA;NA;NA	5823.84	436.494	739.59	4818.51	5231.74
LG2-NODE_4114_length_7202_cov_50.752763	Viruses;Uroviricota;Caudoviricetes;Caudovirales;Myoviridae;Fukuivirus;Microcystis virus Ma-LMM01	26.6173	665.288	84.8855	89.2793	7.28273
LG2-NODE_4117_length_7199_cov_10.681131	Viruses;Uroviricota;Caudoviricetes;Caudovirales;NA;NA;NA	10.1751	62.8922	51.6581	64.5336	8.21984
LG2-NODE_4141_length_7168_cov_12.866582	Viruses;Uroviricota;Caudoviricetes;Caudovirales;NA;NA;NA	12.1759	65.4643	49.0976	36.2261	14.0717
LG2-NODE_4150_length_7151_cov_52.227875	Viruses;Uroviricota;Caudoviricetes;Caudovirales;Guelinviridae;Brucesealvirus;Clostridium virus phiZP2	44.0247	512.013	73.8215	59.7793	14.8574
LG2-NODE_4186_length_7110_cov_16.447626	Viruses;Uroviricota;Caudoviricetes;Caudovirales;NA;NA;NA	47.7858	99.1758	130.634	210.186	50.693
LG2-NODE_4187_length_7109_cov_7.177346	Viruses;Uroviricota;Caudoviricetes;Caudovirales;Siphoviridae;NA;NA	30.0347	59.5852	123.252	91.4412	29.7012
LG2-NODE_4234_length_7050_cov_54.885204	Viruses;Uroviricota;Caudoviricetes;Caudovirales;NA;NA;NA	32.0546	615.05	918.877	760.703	171.687
LG2-NODE_4254_length_7028_cov_15.732970	Viruses;Uroviricota;Caudoviricetes;Caudovirales;NA;NA;NA	5.76571	201.568	28.1353	42.98	16.0742
LG2-NODE_4306_length_6965_cov_26.063531	Viruses;Uroviricota;Caudoviricetes;Caudovirales;Siphoviridae;NA;NA	118.819	258.382	235.713	90.0346	42.8662
LG2-NODE_4309_length_6955_cov_17.584493	Viruses;Uroviricota;Caudoviricetes;Caudovirales;NA;NA;NA	463.185	232.86	457.237	691.851	508.172
LG2-NODE_4311_length_6954_cov_17.817510	Viruses;Uroviricota;Caudoviricetes;Caudovirales;NA;NA;NA	308.611	105.048	184.173	122.184	448.293
LG2-NODE_4316_length_6946_cov_4.729792	Viruses;NA;NA;NA;NA;NA;NA	1.57063	63.7223	28.9897	6.86644	3.48514
LG2-NODE_4331_length_6929_cov_5.260692	Viruses;Uroviricota;Caudoviricetes;Caudovirales;NA;NA;NA	7.87243	33.8612	32.988	24.7288	6.4051
LG2-NODE_4405_length_6827_cov_38.754282	Viruses;NA;NA;NA;NA;NA;NA	13.0124	201.93	226.395	23.2871	25.2152
LG2-NODE_4462_length_6739_cov_13.982196	Viruses;Uroviricota;Caudoviricetes;Caudovirales;NA;NA;NA	672.528	147.356	333.528	538.927	723.029
LG2-NODE_4483_length_6708_cov_5.167443	Viruses;Uroviricota;Caudoviricetes;Caudovirales;NA;NA;NA	12.5462	32.708	42.9992	44.2404	7.0171
LG2-NODE_4485_length_6703_cov_512.307461	Viruses;Uroviricota;Caudoviricetes;Caudovirales;Podoviridae;Unclassified Genus;Puniceispirillum phage HMO-2011	83.2387	3568.02	3922.07	1029.09	928.955
LG2-NODE_4529_length_6640_cov_21.624601	Viruses;Uroviricota;Caudoviricetes;Caudovirales;NA;NA;NA	355.83	264.535	224.301	343.714	93.3718
LG2-NODE_4533_length_6639_cov_13.985267	Unknown	20.1886	92.6488	76.5089	68.9128	24.1061
LG2-NODE_4603_length_6542_cov_6.771081	Viruses;Uroviricota;Caudoviricetes;Caudovirales;Myoviridae;Unclassified Genus;Vibrio phage VBM1	16.1998	84.3295	19.6881	54.0035	6.78401
LG2-NODE_4626_length_6515_cov_21.885759	Viruses;NA;NA;NA;NA;NA;NA	636.085	107.26	162.334	131.772	1470.8
LG2-NODE_4629_length_6512_cov_106.530587	Viruses;Uroviricota;Caudoviricetes;Caudovirales;Podoviridae;Uetakevirus;NA	8.13721	370.032	777.224	195.58	170.175
LG2-NODE_4650_length_6487_cov_26.373912	Viruses;Uroviricota;Caudoviricetes;Caudovirales;NA;NA;NA	123.97	296.58	390.11	269.312	54.3175
LG2-NODE_4708_length_6406_cov_6.994804	Viruses;Uroviricota;Caudoviricetes;Caudovirales;NA;NA;NA	7.2987	71.4695	24.637	40.811	5.03857
LG2-NODE_4720_length_6395_cov_4.669085	Viruses;Uroviricota;Caudoviricetes;Caudovirales;NA;NA;NA	15.5974	62.0732	77.1587	69.8848	15.1417
LG2-NODE_4741_length_6367_cov_15.309728	Viruses;Uroviricota;Caudoviricetes;Caudovirales;NA;NA;NA	20.3168	155.168	228.79	127.622	57.2423
LG2-NODE_4858_length_6242_cov_4.068854	Viruses;Uroviricota;Caudoviricetes;Caudovirales;NA;NA;NA	115.853	54.2486	34.2937	15.5647	146.079
LG2-NODE_4941_length_6173_cov_4.029912	Viruses;Uroviricota;Caudoviricetes;Caudovirales;Siphoviridae;NA;NA	14.391	39.4462	48.1952	34.0528	5.22875
LG2-NODE_4963_length_6154_cov_4.522381	Viruses;Uroviricota;Caudoviricetes;Caudovirales;NA;NA;NA	20.007	27.8213	144.443	285.319	10.0527
LG2-NODE_5000_length_6117_cov_83.466513	Viruses;NA;NA;NA;NA;NA;NA	127.647	578.243	922.017	658.414	316.157
LG2-NODE_5048_length_6062_cov_4.971034	Viruses;Uroviricota;Caudoviricetes;Caudovirales;NA;NA;NA	3.08515	47.4909	35.6113	5.82796	11.7582
LG2-NODE_5075_length_6035_cov_4.836789	Viruses;Uroviricota;Caudoviricetes;Caudovirales;NA;NA;NA	4.39019	31.1018	103.104	15.5132	4.23408
LG2-NODE_5092_length_6021_cov_4.311096	Viruses;Uroviricota;Caudoviricetes;Caudovirales;Siphoviridae;Behunavirus;Lactobacillus virus BH1	30.5439	59.3993	81.6502	28.7515	11.3916
LG2-NODE_5111_length_5998_cov_7.936227	Unknown	947.635	71.2565	192.054	137.535	802.487
LG2-NODE_5159_length_5941_cov_5.510024	Viruses;Uroviricota;Caudoviricetes;Caudovirales;Siphoviridae;NA;NA	18.6256	65.536	75.4213	67.4945	13.8087
LG2-NODE_5269_length_5849_cov_41.919227	Viruses;Uroviricota;Caudoviricetes;Caudovirales;Myoviridae;Thornevirus;Bacillus virus SP15	100.188	453.174	619.374	368.452	248.558
LG2-NODE_5287_length_5836_cov_5.937035	Viruses;Uroviricota;Caudoviricetes;Caudovirales;NA;NA;NA	324.201	66.7151	121.54	86.8699	1054.98
LG2-NODE_5307_length_5814_cov_6.723216	Viruses;NA;NA;NA;NA;NA;NA	348.481	42.9726	115.759	10.3301	626.638
LG2-NODE_5314_length_5803_cov_144.728775	Viruses;Uroviricota;Caudoviricetes;Caudovirales;NA;NA;NA	732.393	495.45	566.451	550.362	315.188
LG2-NODE_5441_length_5682_cov_5.435934	Viruses;Uroviricota;Caudoviricetes;Caudovirales;Siphoviridae;Unclassified Genus;Cellulophaga phage phi19:1	942.461	70.532	43.7397	44.4567	921.675
LG2-NODE_5443_length_5680_cov_5.579911	Viruses;Uroviricota;Caudoviricetes;Caudovirales;NA;NA;NA	11.2499	56.4902	25.5504	35.1425	8.76065
LG2-NODE_5459_length_5657_cov_14.021778	Viruses;Uroviricota;Caudoviricetes;Caudovirales;Siphoviridae;NA;NA	114.058	199.977	213.893	187.356	78.2155
LG2-NODE_5475_length_5638_cov_22.859753	Viruses;Uroviricota;Caudoviricetes;Caudovirales;Siphoviridae;NA;NA	83.2056	136.091	221.692	211.486	76.5707
LG2-NODE_5528_length_5593_cov_4.053810	Viruses;Uroviricota;Caudoviricetes;Caudovirales;NA;NA;NA	25.0789	37.868	12.9739	35.0575	5.53052
LG2-NODE_5530_length_5591_cov_7.315390	Unknown	60.211	69.4117	160.934	84.0416	29.1057
LG2-NODE_5594_length_5545_cov_7.654463	Viruses;Uroviricota;Caudoviricetes;Caudovirales;Siphoviridae;NA;NA	84.8822	91.9444	22.2466	23.8925	80.7654
LG2-NODE_5596_length_5544_cov_11.893788	Viruses;Uroviricota;Caudoviricetes;Caudovirales;NA;NA;NA	19.3971	80.7518	70.024	60.8573	23.0453
LG2-NODE_5629_length_5515_cov_10.165751	Viruses;Uroviricota;Caudoviricetes;Caudovirales;NA;NA;NA	85.6266	87.3854	67.1029	34.2721	3.90173
LG2-NODE_5657_length_5494_cov_99.881596	Viruses;Uroviricota;Caudoviricetes;Caudovirales;Podoviridae;Unclassified Genus;Pseudomonas phage AF	16.1695	541.783	1092.61	274.582	237.936
LG2-NODE_5664_length_5490_cov_4.570009	Viruses;Uroviricota;Caudoviricetes;Caudovirales;Myoviridae;Donellivirus;Bacillus virus G	7.94871	60.7553	48.9042	32.4976	8.81887
LG2-NODE_5701_length_5457_cov_5.987597	Viruses;Uroviricota;Caudoviricetes;Caudovirales;NA;NA;NA	11.1384	78.7855	116.683	56.3246	7.3935
LG2-NODE_5738_length_5423_cov_60.428279	Viruses;Uroviricota;Caudoviricetes;Caudovirales;Siphoviridae;NA;NA	1249.86	735.265	2091.39	4069.72	1357.77
LG2-NODE_5775_length_5390_cov_5.325773	Viruses;Uroviricota;Caudoviricetes;Caudovirales;Siphoviridae;NA;NA	388.906	31.7648	16.4916	16.3864	324.368
LG2-NODE_5827_length_5346_cov_47.028917	Viruses;Unclassified Phylum;Unclassified Class;Unclassified Order;Unclassified Family;Unclassifed Genus;Pacmanvirus A23	383.361	738.5	918.577	1931.34	322.258
LG2-NODE_5913_length_5278_cov_36.418725	Viruses;Uroviricota;Caudoviricetes;Caudovirales;Siphoviridae;NA;NA	93.0149	340.488	574.677	187.757	318.765
LG2-NODE_5940_length_5253_cov_7.513467	Viruses;Uroviricota;Caudoviricetes;Caudovirales;Myoviridae;Myohalovirus;Natrialba virus PhiCh1	13.6478	101.884	10.3603	9.41571	2.04817
LG2-NODE_5946_length_5250_cov_9.054668	Viruses;Uroviricota;Caudoviricetes;Caudovirales;Siphoviridae;Unclassified Genus;Pseudomonas phage phi297	27.0143	81.4088	203.523	93.8745	43.8046
LG2-NODE_6036_length_5182_cov_5.662961	Unknown	14.737	74.8902	18.2038	45.6783	15.8313
LG2-NODE_6051_length_5168_cov_5.118521	Viruses;Uroviricota;Caudoviricetes;Caudovirales;NA;NA;NA	144.452	62.5776	41.0695	23.9264	153.276
LG2-NODE_6053_length_5166_cov_4.725494	Viruses;Uroviricota;Caudoviricetes;Caudovirales;NA;NA;NA	12.3692	61.3743	83.9267	42.4004	13.5373
LG2-NODE_6062_length_5159_cov_8.115596	Viruses;Uroviricota;Caudoviricetes;Caudovirales;Siphoviridae;NA;NA	809.317	59.2451	36.9216	43.1427	747.647
LG2-NODE_6069_length_5155_cov_4.840588	Viruses;Uroviricota;Caudoviricetes;Caudovirales;Siphoviridae;NA;NA	52.3033	32.9668	25.6892	12.6787	56.8736
LG2-NODE_6159_length_5080_cov_4.312836	Viruses;NA;NA;NA;NA;NA;NA	85.9025	59.9168	172.123	84.8454	31.7688
LG2-NODE_6166_length_5075_cov_13.573307	Viruses;Uroviricota;Caudoviricetes;Caudovirales;NA;NA;NA	38.3871	83.9661	21.8047	73.4427	16.96
LG2-NODE_6169_length_5073_cov_44.070347	Viruses;Uroviricota;Caudoviricetes;Caudovirales;Myoviridae;Svunavirus;Bacillus virus 1	148.386	341.997	370.469	232.602	181.862
LG2-NODE_6221_length_5041_cov_134.076213	Viruses;Uroviricota;Caudoviricetes;Caudovirales;Siphoviridae;NA;NA	430.053	2761.64	1466.09	1606.31	285.196
LG2-NODE_6225_length_5037_cov_63.999799	Viruses;Uroviricota;Caudoviricetes;Caudovirales;Siphoviridae;Unclassified Genus;Geobacillus virus E3	397.597	891.317	896.415	485.012	259.257
LG2-NODE_6270_length_5005_cov_3.129495	Viruses;Uroviricota;Caudoviricetes;Caudovirales;NA;NA;NA	25.5341	47.8915	92.4256	73.4111	11.5544
LG2-NODE_6302_length_4980_cov_7.564467	Viruses;Uroviricota;Caudoviricetes;Caudovirales;Podoviridae;NA;NA	737.322	87.3505	66.2977	72.3608	770.199
LG2-NODE_6346_length_4945_cov_4.687526	Viruses;Uroviricota;Caudoviricetes;Caudovirales;Siphoviridae;Unclassified Genus;Riemerella phage RAP44	200.448	36.9315	18.7094	46.7959	388.641
LG2-NODE_6444_length_4881_cov_8.714671	Viruses;Uroviricota;Caudoviricetes;Caudovirales;NA;NA;NA	81.4222	70.934	69.1291	34.3809	67.2301
LG2-NODE_6447_length_4881_cov_4.447783	Viruses;Uroviricota;Caudoviricetes;Caudovirales;Siphoviridae;NA;NA	308.766	59.2416	35.3078	27.5047	537.014
LG2-NODE_6466_length_4868_cov_3.500312	Viruses;Uroviricota;Caudoviricetes;Caudovirales;Siphoviridae;Waukeshavirus;Bacillus virus BMBtp3	22.4109	46.3735	85.7104	48.9875	5.52538
LG2-NODE_6533_length_4831_cov_3.920854	Viruses;Uroviricota;Caudoviricetes;Caudovirales;Myoviridae;Unclassified Genus;Halovirus HGTV-1	75.8128	40.6907	43.559	193.794	10.3002
LG2-NODE_6569_length_4805_cov_7.448000	Viruses;Uroviricota;Caudoviricetes;Caudovirales;NA;NA;NA	176.448	49.6209	45.6824	21.3224	138.546
LG2-NODE_6590_length_4791_cov_7.985008	Viruses;Uroviricota;Caudoviricetes;Caudovirales;NA;NA;NA	8.78313	69.8841	33.6993	25.0718	62.8789
LG2-NODE_6638_length_4762_cov_129.790312	Viruses;Uroviricota;Caudoviricetes;Caudovirales;Podoviridae;Wumptrevirus;Phormidium virus PP	27.4917	662.616	1279.99	372.432	286.09
LG2-NODE_6728_length_4700_cov_31.671475	Viruses;Uroviricota;Caudoviricetes;Caudovirales;NA;NA;NA	97.1586	330.282	324.605	90.5778	60.0903
LG2-NODE_6778_length_4670_cov_7.355796	Viruses;NA;NA;NA;NA;NA;NA	11.3468	98.5804	22.1419	39.3386	13.5352
LG2-NODE_6931_length_4581_cov_12.172117	Viruses;Phixviricota;Malgrandaviricetes;Petitvirales;Microviridae;NA;NA	12.2477	75.0256	53.0641	21.2083	71.6329
LG2-NODE_6947_length_4568_cov_5.354753	Viruses;Uroviricota;Caudoviricetes;Caudovirales;NA;NA;NA	13.9884	62.468	20.2535	17.7883	4.12178
LG2-NODE_6974_length_4553_cov_25.728101	Viruses;Uroviricota;Caudoviricetes;Caudovirales;NA;NA;NA	54.0843	224.79	382.1	377.501	241.328
LG2-NODE_7010_length_4531_cov_10.479446	Viruses;Uroviricota;Caudoviricetes;Caudovirales;NA;NA;NA	8.94315	74.7339	126.917	33.5279	8.01406
LG2-NODE_7033_length_4516_cov_58.643129	Viruses;Uroviricota;Caudoviricetes;Caudovirales;Siphoviridae;Unclassified Genus;Burkholderia phage KS9	3632.63	262.297	515.784	930.948	891.92
LG2-NODE_7080_length_4481_cov_12.882738	Viruses;Uroviricota;Caudoviricetes;Caudovirales;NA;NA;NA	8.69514	164.438	20.6468	40.9978	10.5045
LG2-NODE_7125_length_4451_cov_11.826661	Viruses;Uroviricota;Caudoviricetes;Caudovirales;NA;NA;NA	17.1573	56.9866	38.3113	61.9112	36.8625
LG2-NODE_7129_length_4449_cov_7.514110	Viruses;Uroviricota;Caudoviricetes;Caudovirales;NA;NA;NA	19.9675	65.8492	45.2603	34.5429	22.067
LG2-NODE_7151_length_4440_cov_24.585633	Viruses;Uroviricota;Caudoviricetes;Caudovirales;Siphoviridae;Bronvirus;Mycobacterium phage DirkDirk	10.1795	240.794	22.4717	17.1076	13.6305
LG2-NODE_7196_length_4406_cov_4.398989	Viruses;Uroviricota;Caudoviricetes;Caudovirales;Siphoviridae;NA;NA	789.517	57.2808	25.5272	32.8754	456.941
LG2-NODE_7230_length_4386_cov_15.221196	Viruses;Uroviricota;Caudoviricetes;Caudovirales;NA;NA;NA	49.0368	45.1083	125.323	113.978	27.2901
LG2-NODE_7235_length_4382_cov_31.045528	Viruses;Uroviricota;Caudoviricetes;Caudovirales;NA;NA;NA	76.112	263.372	239.697	154.393	54.323
LG2-NODE_7277_length_4359_cov_4.873374	Viruses;Uroviricota;Caudoviricetes;Caudovirales;NA;NA;NA	46.8377	73.3186	124.851	54.7078	17.2776
LG2-NODE_7311_length_4342_cov_4.221600	Viruses;Uroviricota;Caudoviricetes;Caudovirales;NA;NA;NA	237.259	42.0604	27.5747	54.1084	327.392
LG2-NODE_7327_length_4335_cov_132.300000	Viruses;Uroviricota;Caudoviricetes;Caudovirales;Siphoviridae;Phicbkvirus;Caulobacter virus Rogue	1443.83	865.386	899.298	2321.86	1528.85
LG2-NODE_7333_length_4332_cov_3.723872	Viruses;Uroviricota;Caudoviricetes;Caudovirales;NA;NA;NA	7.55513	44.7923	39.7825	28.5438	1.86271
LG2-NODE_7337_length_4330_cov_69.363743	Viruses;Uroviricota;Caudoviricetes;Caudovirales;Siphoviridae;Unclassified Genus;Actinoplanes phage phiAsp2	172.049	647.592	866.82	385.111	225.492
LG2-NODE_7376_length_4309_cov_5.451575	Viruses;Uroviricota;Caudoviricetes;Caudovirales;Siphoviridae;NA;NA	13.0208	35.3187	58.0977	61.0819	16.8539
LG2-NODE_7395_length_4300_cov_35.083863	Viruses;Uroviricota;Caudoviricetes;Caudovirales;NA;NA;NA	151.14	253.058	218.112	302.351	139.492
LG2-NODE_7419_length_4289_cov_4.999055	Viruses;Uroviricota;Caudoviricetes;Caudovirales;Siphoviridae;NA;NA	11.2646	59.7305	38.9124	21.8284	15.0511
LG2-NODE_7434_length_4276_cov_7.977730	Viruses;Uroviricota;Caudoviricetes;Caudovirales;Myoviridae;Becedseptimavirus;Bacillus virus BCD7	23.6912	76.8179	128.971	93.7758	33.9679
LG2-NODE_7455_length_4268_cov_82.943271	Viruses;Uroviricota;Caudoviricetes;Caudovirales;Podoviridae;Wumptrevirus;Phormidium virus WMP3	640.861	414.525	557.655	1194.47	409.324
LG2-NODE_7460_length_4263_cov_9.693679	Viruses;Uroviricota;Caudoviricetes;Caudovirales;Siphoviridae;Mapvirus;Mycobacterium virus Ff47	0	126.437	0	2.07184	1.26191
LG2-NODE_7469_length_4254_cov_34.186235	Viruses;Uroviricota;Caudoviricetes;Caudovirales;NA;NA;NA	89.0267	187.523	189.766	200.564	27.5046
LG2-NODE_7493_length_4247_cov_5.412214	Viruses;Uroviricota;Caudoviricetes;Caudovirales;NA;NA;NA	4.03666	71.0715	1.70858	14.9735	0
LG2-NODE_7525_length_4231_cov_4.479885	Viruses;Uroviricota;Caudoviricetes;Caudovirales;Siphoviridae;NA;NA	7.73549	43.4636	60.455	16.2826	23.8397
LG2-NODE_7547_length_4219_cov_25.940922	Viruses;Uroviricota;Caudoviricetes;Caudovirales;NA;NA;NA	244.176	92.5853	507.375	185.48	255.014
LG2-NODE_7568_length_4204_cov_5.025548	Viruses;Uroviricota;Caudoviricetes;Caudovirales;Autographiviridae;Sieqvirus;Sieqvirus S42C7	37.8137	61.5415	29.7744	30.2533	29.7511
LG2-NODE_7578_length_4201_cov_5.967197	Viruses;Uroviricota;Caudoviricetes;Caudovirales;NA;NA;NA	7.41974	78.1894	71.2505	7.56872	1.28053
LG2-NODE_7696_length_4146_cov_6.052554	Viruses;Uroviricota;Caudoviricetes;Caudovirales;NA;NA;NA	58.6417	66.3791	34.5664	8.52125	4.86569
LG2-NODE_7699_length_4144_cov_4.046711	Viruses;Uroviricota;Caudoviricetes;Caudovirales;Siphoviridae;Stanholtvirus;Burkholderia virus phi1026b	3.38481	51.7211	57.3466	40.0692	14.6041
LG2-NODE_7700_length_4143_cov_25.397260	Viruses;Uroviricota;Caudoviricetes;Caudovirales;NA;NA;NA	210.661	140.813	256.152	167.137	104.85
LG2-NODE_7727_length_4129_cov_12.601865	Viruses;Uroviricota;Caudoviricetes;Caudovirales;Myoviridae;Unclassified Genus;Pseudoalteromonas virus J2-1	78.5109	164.634	263.611	161.287	54.3945
LG2-NODE_7736_length_4126_cov_5.117907	Viruses;Uroviricota;Caudoviricetes;Caudovirales;NA;NA;NA	22.2861	63.9344	59.7952	61.6504	14.6678
LG2-NODE_7737_length_4124_cov_72.309658	Viruses;Uroviricota;Caudoviricetes;Caudovirales;NA;NA;NA	107.328	349.965	452.64	350.378	72.7225
LG2-NODE_7775_length_4109_cov_13.542674	Viruses;Uroviricota;Caudoviricetes;Caudovirales;Siphoviridae;Halcyonevirus;Paenibacillus virus Scottie	159.303	53.7049	39.7341	94.5777	70.3696
LG2-NODE_7818_length_4090_cov_54.194796	Viruses;Uroviricota;Caudoviricetes;Caudovirales;NA;NA;NA	67.8279	238.764	267.011	269.071	93.0563
LG2-NODE_7820_length_4088_cov_7.166873	Viruses;Uroviricota;Caudoviricetes;Caudovirales;NA;NA;NA	16.3934	47.4659	84.7577	28.9512	118.105
LG2-NODE_7850_length_4077_cov_4.600448	Viruses;Phixviricota;Malgrandaviricetes;Petitvirales;Microviridae;NA;NA	26.3767	62.5253	25.3624	24.2633	5.93765
LG2-NODE_7851_length_4077_cov_3.821482	Viruses;Uroviricota;Caudoviricetes;Caudovirales;Siphoviridae;NA;NA	289.761	41.9946	52.0597	24.6966	477.651
LG2-NODE_7876_length_4065_cov_4.461845	Unknown	6.90118	58.3421	46.4119	20.8585	5.62434
LG2-NODE_7987_length_4018_cov_7.549836	Viruses;Uroviricota;Caudoviricetes;Caudovirales;NA;NA;NA	1338.59	111.421	147.637	116.503	1595.58
LG2-NODE_8015_length_4006_cov_6.818021	Viruses;Nucleocytoviricota;Megaviricetes;Algavirales;Phycodnaviridae;Prymnesiovirus;Phaeocystis globosa virus	12.0604	94.3423	68.3789	29.1028	12.4215
LG2-NODE_8043_length_3995_cov_12.848985	Viruses;Uroviricota;Caudoviricetes;Caudovirales;Siphoviridae;NA;NA	64.3693	82.8561	126.236	73.8418	19.1885
LG2-NODE_8064_length_3980_cov_33.469045	Viruses;Uroviricota;Caudoviricetes;Caudovirales;Salasmaviridae;NA;NA	90.8482	416.798	110.303	78.5584	39.1974
LG2-NODE_8073_length_3977_cov_5.801377	Viruses;NA;NA;NA;NA;NA;NA	26.2561	76.2154	140.492	122.59	24.0096
LG2-NODE_8099_length_3964_cov_7.562036	Viruses;Uroviricota;Caudoviricetes;Caudovirales;Siphoviridae;NA;NA	23.1969	74.5458	49.8826	28.52	18.3207
LG2-NODE_8126_length_3950_cov_4.146085	Viruses;Nucleocytoviricota;Megaviricetes;Algavirales;Phycodnaviridae;Unclassified Genus;Aureococcus anophagefferens virus	416.262	54.9034	48.2224	25.4906	605.706
LG2-NODE_8145_length_3943_cov_14.341049	Viruses;Uroviricota;Caudoviricetes;Caudovirales;Siphoviridae;NA;NA	10.6721	143.774	29.4449	41.2158	15.3486
LG2-NODE_8226_length_3910_cov_19.299092	Viruses;Uroviricota;Caudoviricetes;Caudovirales;Myoviridae;NA;NA	12.3565	69.4125	64.4903	79.9648	15.4781
LG2-NODE_8239_length_3899_cov_8.149324	Viruses;Uroviricota;Caudoviricetes;Caudovirales;Podoviridae;Xuquatrovirus;Escherichia virus PTXU04	9.99305	82.294	1.3958	10.8733	40.7016
LG2-NODE_8376_length_3841_cov_4.539091	Viruses;Uroviricota;Caudoviricetes;Caudovirales;NA;NA;NA	10.144	58.7728	41.5619	26.6739	8.4033
LG2-NODE_8384_length_3838_cov_8.844568	Viruses;Nucleocytoviricota;Megaviricetes;Imitervirales;Mimiviridae;Mimivirus;Acanthamoeba polyphaga mimivirus	4.46683	116.977	7.56261	34.0588	14.7173
LG2-NODE_8429_length_3821_cov_39.815985	Viruses;Uroviricota;Caudoviricetes;Caudovirales;NA;NA;NA	143.574	225.037	287.233	153.484	103.479
LG2-NODE_8436_length_3817_cov_23.957204	Viruses;Uroviricota;Caudoviricetes;Caudovirales;Siphoviridae;NA;NA	45.7307	136.559	111.212	118.936	20.788
LG2-NODE_8447_length_3813_cov_4.624800	Viruses;Uroviricota;Caudoviricetes;Caudovirales;Siphoviridae;NA;NA	13.8971	44.237	35.6822	40.3046	22.926
LG2-NODE_8449_length_3812_cov_6.388076	Viruses;Uroviricota;Caudoviricetes;Caudovirales;Siphoviridae;Titanvirus;Rhodobacter virus RcSpartan	225.682	33.2696	37.1192	36.1446	181.34
LG2-NODE_8465_length_3803_cov_31.897812	Viruses;Uroviricota;Caudoviricetes;Caudovirales;NA;NA;NA	111.059	394.844	480.829	320.498	146.052
LG2-NODE_8493_length_3793_cov_4.846174	Unknown	18.0793	58.1791	85.6104	27.0114	8.50964
LG2-NODE_8519_length_3782_cov_74.816743	Viruses;Uroviricota;Caudoviricetes;Caudovirales;Siphoviridae;Unclassified Genus;Streptococcus phage PH10	1343.41	814.529	1486.47	1908.44	789.787
LG2-NODE_8526_length_3780_cov_7.561611	Viruses;Uroviricota;Caudoviricetes;Caudovirales;NA;NA;NA	319.537	37.2419	33.1142	60.2838	314.516
LG2-NODE_8545_length_3776_cov_3.869659	Viruses;Uroviricota;Caudoviricetes;Caudovirales;Siphoviridae;Unclassified Genus;Bacillus phage vB_BhaS-171	11.1441	53.0672	12.9714	8.4206	7.12329
LG2-NODE_8552_length_3770_cov_96.346703	Viruses;Uroviricota;Caudoviricetes;Caudovirales;Siphoviridae;NA;NA	671.775	972.876	1246.76	1089.86	1029.88
LG2-NODE_8578_length_3762_cov_17.382789	Viruses;Uroviricota;Caudoviricetes;Caudovirales;NA;NA;NA	95.2841	154.4	264.734	155.891	36.464
LG2-NODE_8581_length_3762_cov_5.066900	Viruses;Uroviricota;Caudoviricetes;Caudovirales;Podoviridae;Unclassified Genus;Bacteroides phage DAC15	0	68.4349	39.0591	19.7212	5.36235
LG2-NODE_8607_length_3755_cov_7.617027	Viruses;Uroviricota;Caudoviricetes;Caudovirales;Siphoviridae;Unclassified Genus;Clostridium phage vB_CpeS-CP51	1312.39	84.7743	167.639	87.9699	1052.98
LG2-NODE_8617_length_3752_cov_6.076008	Viruses;Uroviricota;Caudoviricetes;Caudovirales;NA;NA;NA	17.8615	43.9421	44.9652	29.1898	4.30131
LG2-NODE_8648_length_3737_cov_4.034221	Viruses;Nucleocytoviricota;Megaviricetes;Algavirales;Phycodnaviridae;Prasinovirus;Yellowstone lake phycodnavirus 3	90.917	53.2816	55.3398	341.757	20.1534
LG2-NODE_8688_length_3722_cov_4.587674	Viruses;Uroviricota;Caudoviricetes;Caudovirales;Siphoviridae;NA;NA	12.1432	26.2371	29.2437	30.8489	5.41998
LG2-NODE_8702_length_3717_cov_171.444020	Viruses;Uroviricota;Caudoviricetes;Caudovirales;Siphoviridae;Ronaldovirus;Gordonia virus Fryberger	1200.44	1813.82	2953.68	3162.22	639.694
LG2-NODE_8721_length_3712_cov_11.958709	Viruses;Uroviricota;Caudoviricetes;Caudovirales;Podoviridae;Pagevirus;Bacillus virus Pascal	669.255	126.755	104.095	328.355	475.345
LG2-NODE_8739_length_3705_cov_3.946575	Viruses;Uroviricota;Caudoviricetes;Caudovirales;Siphoviridae;Unclassified Genus;Clostridium phage PhiS63	37.0174	39.7073	66.1001	47.6776	19.6015
LG2-NODE_8748_length_3701_cov_351.518102	Viruses;Uroviricota;Caudoviricetes;Caudovirales;Siphoviridae;NA;NA	4171.06	2685.54	2870.86	2703.38	2054.93
LG2-NODE_8769_length_3691_cov_291.798130	Unknown	5592.25	3453.55	3345.55	2871.98	3027.52
LG2-NODE_8781_length_3687_cov_23.857379	Viruses;Uroviricota;Caudoviricetes;Caudovirales;Siphoviridae;Vieuvirus;Acinetobacter virus B1251	317.029	302.698	935.823	578.278	482.58
LG2-NODE_8794_length_3683_cov_19.977398	Viruses;Uroviricota;Caudoviricetes;Caudovirales;NA;NA;NA	149.377	149.792	254.651	520.871	188.422
[truncated: 3,577 more rows]

## Sheet: Table S4
Table S4 Viral clusters between viral sequences of full-scale reactors and NCBI Refseq viral genomes.
[truncated: 1,279 more rows]

## Sheet: Table S5
Table S5 Physicochemical parameters during cultivation in three lab-scale reactors.
[truncated: 49 more rows]

[truncated: 12 more sheets: Table S6, Table S7, Table S8, Table S9, Table S10, Table S11, Table S12, Table S13, Table S14, Table S15, Table S16, Table S17]
